# Supplementary material for: catena-Poly[[(2,2′-bipyridine-κ2 N,N′)cadmium]-μ3-4-nitro­phthalato-κ4 O:O′,O′′:O′′′]
Source: Acta Crystallogr Sect E Struct Rep Online. 2011 Jan 15;67(Pt 2):m199–200. doi: 10.1107/S1600536811000468 (PMC3051688; doi:10.1107/S1600536811000468)
Supplement: Supplementary file 2 [file e-67-0m199-Isup2.hkl]

# 
# h,k,l, Fc-squared, Fo-squared, sigma(Fo-squared) and status flag 
# 
data_I
_shelx_title ' 1 in P2(1)/c' 
_shelx_refln_list_code          4 
_shelx_F_calc_maximum      240.61 
_exptl_crystal_F_000       944.00 
_reflns_d_resolution_high  0.7705 
 
loop_ 
 _symmetry_equiv_pos_as_xyz 
 'x, y, z' 
 '-x, y+1/2, -z+1/2' 
 '-x, -y, -z' 
 'x, -y-1/2, z-1/2' 
 
_cell_length_a     7.3327 
_cell_length_b    17.3786 
_cell_length_c    13.3859 
_cell_angle_alpha  90.000 
_cell_angle_beta   98.149 
_cell_angle_gamma  90.000 
 
_shelx_F_squared_multiplier     1.000 
 
loop_ 
 _refln_index_h 
 _refln_index_k 
 _refln_index_l 
 _refln_F_squared_calc 
 _refln_F_squared_meas 
 _refln_F_squared_sigma 
 _refln_observed_status 
   1   0   0      689.62      761.66     15.90 o 
   2   0   0     1143.33     1133.78     20.34 o 
   3   0   0       34.62       12.28      3.30 o 
   4   0   0     3299.60     3130.08     43.92 o 
   5   0   0     5031.49     4856.34     56.50 o 
   6   0   0      593.90      598.14     43.21 o 
   7   0   0     3961.40     4034.03     73.74 o 
   8   0   0      224.06      232.51     18.78 o 
   9   0   0     1167.59     1241.81     69.88 o 
   1   1   0    13645.70    14430.81    151.34 o 
   2   1   0       27.67       34.61      2.55 o 
   3   1   0     1454.04     1434.22     20.99 o 
   4   1   0        6.98       26.66      4.37 o 
   5   1   0      765.88      761.64     12.54 o 
   6   1   0     1038.66     1006.65     25.71 o 
   7   1   0        5.52        2.31      5.07 o 
   8   1   0      867.46      851.64     22.38 o 
   9   1   0        2.31       -0.74     11.89 o 
   0   2   0    28030.25    23916.54   2317.88 o 
   1   2   0        3.20       10.86      2.74 o 
   2   2   0     1124.38     1220.89     18.75 o 
   3   2   0      244.95      351.72      8.17 o 
   4   2   0      199.80      166.60      5.60 o 
   5   2   0     2326.36     2343.40     32.02 o 
   6   2   0      102.73      109.96      7.42 o 
   7   2   0      258.66      286.37     14.20 o 
   8   2   0       41.14       55.63      8.36 o 
   9   2   0      298.79      303.52     29.20 o 
   1   3   0    32194.20    32058.00    270.01 o 
   2   3   0     9624.03     9768.08    178.64 o 
   3   3   0     6953.90     6569.50    116.91 o 
   4   3   0     9250.25     9044.01     68.85 o 
   5   3   0     1848.52     1830.79     24.69 o 
   6   3   0     4963.20     5050.30     49.38 o 
   7   3   0       71.03       54.78      8.24 o 
   8   3   0     2785.22     2906.49     48.44 o 
   9   3   0      143.55      173.60     32.67 o 
   0   4   0     3273.28     3401.46     56.24 o 
   1   4   0     3704.69     4047.80     52.90 o 
   2   4   0     2453.12     2462.54     31.33 o 
   3   4   0     5069.79     5299.79     48.37 o 
   4   4   0      522.06      518.11     14.55 o 
   5   4   0     2292.59     2206.58     26.31 o 
   6   4   0        7.29       17.07      4.13 o 
   7   4   0     1078.26     1058.65     23.04 o 
   8   4   0       17.65       13.44     10.02 o 
   9   4   0      151.98      149.05     31.14 o 
   1   5   0     8827.89     9018.21     80.39 o 
   2   5   0     4952.93     5312.11     71.23 o 
   3   5   0     2254.17     2244.34     23.10 o 
   4   5   0     3335.11     3056.01     85.16 o 
   5   5   0     1469.21     1575.96     25.26 o 
   6   5   0      205.92      215.99      8.92 o 
   7   5   0       71.95       72.60      7.95 o 
   8   5   0      645.72      718.71     31.32 o 
   9   5   0       35.71       66.28     25.37 o 
   0   6   0    30483.96    27919.42   1737.46 o 
   1   6   0       27.91       34.70      5.92 o 
   2   6   0    10145.03    10215.19    128.27 o 
   3   6   0    11092.64    11413.70    110.93 o 
   4   6   0     4336.36     4321.90     42.97 o 
   5   6   0     3667.44     3554.84     37.39 o 
   6   6   0     1140.76     1174.92     23.20 o 
   7   6   0     3757.30     3753.37     54.93 o 
   8   6   0      325.34      308.46     23.13 o 
   9   6   0     1213.11     1279.13     74.06 o 
   1   7   0    13399.12    14186.31    136.45 o 
   2   7   0        7.94        7.85      2.01 o 
   3   7   0       47.65       42.04      4.38 o 
   4   7   0      304.45      310.76     12.94 o 
   5   7   0      357.74      333.69     10.85 o 
   6   7   0      402.32      380.28     13.77 o 
   7   7   0        3.93       -4.08      6.15 o 
   8   7   0      384.21      354.53     44.89 o 
   0   8   0    12692.29    12454.87    157.00 o 
   1   8   0     1177.25     1268.79     15.95 o 
   2   8   0     1775.20     1721.84     20.04 o 
   3   8   0     1573.88     1619.77     21.74 o 
   4   8   0      584.63      590.71     14.21 o 
   5   8   0     4455.62     4372.86     52.64 o 
   6   8   0      167.08      162.48     11.17 o 
   7   8   0      439.23      492.23     18.44 o 
   8   8   0      245.00      246.76     17.95 o 
   1   9   0    16477.16    16224.73    131.62 o 
   2   9   0     2399.00     2360.27     24.51 o 
   3   9   0     4868.36     5047.18     70.08 o 
   4   9   0     2463.65     2455.76     42.20 o 
   5   9   0     2614.67     2568.02     40.65 o 
   6   9   0     2824.43     2902.82     54.51 o 
   7   9   0       52.46       58.53      8.84 o 
   8   9   0     1965.85     1915.17     55.41 o 
   0  10   0     2047.04     2104.10     31.51 o 
   1  10   0     1672.25     1807.40     21.78 o 
   2  10   0      550.98      511.53     11.53 o 
   3  10   0      544.43      567.15     15.11 o 
   4  10   0      926.41      968.15     30.09 o 
   5  10   0      647.04      681.62     19.37 o 
   6  10   0      341.70      353.01     15.52 o 
   7  10   0      192.91      211.67     13.56 o 
   8  10   0        8.32       27.62     13.48 o 
   1  11   0     8215.41     8446.67     68.49 o 
   2  11   0      818.62      808.38     16.01 o 
   3  11   0     1048.67     1014.03     27.18 o 
   4  11   0      557.58      544.18     20.30 o 
   5  11   0      126.41      145.27      9.58 o 
   6  11   0      487.94      497.06     22.86 o 
   7  11   0       86.80       77.66     10.04 o 
   8  11   0     1121.53     1207.91     98.16 o 
   0  12   0    12420.75    12400.64    121.78 o 
   1  12   0       66.22       73.85      4.78 o 
   2  12   0     4258.02     4160.21     47.58 o 
   3  12   0     4744.66     4690.53     59.59 o 
   4  12   0      855.15      875.77     20.03 o 
   5  12   0     2471.85     2562.99     64.14 o 
   6  12   0      469.76      449.66     19.85 o 
   7  12   0     1619.60     1763.24     66.22 o 
   1  13   0      593.80      548.51     24.83 o 
   2  13   0       87.18       92.42      6.85 o 
   3  13   0        2.30        5.19      3.93 o 
   4  13   0      286.99      321.88     12.71 o 
   5  13   0      269.49      279.01     14.29 o 
   6  13   0      583.17      586.57     37.48 o 
   7  13   0       30.20       33.92     12.72 o 
   0  14   0     3519.68     3477.40     58.32 o 
   1  14   0       14.00       18.27      5.20 o 
   2  14   0     1695.93     1716.87     50.61 o 
   3  14   0     2563.68     2535.10     41.22 o 
   4  14   0      567.50      561.12     16.49 o 
   5  14   0      872.95      865.98     23.81 o 
   6  14   0      354.80      368.25     21.11 o 
   7  14   0      660.73      790.39     70.23 o 
   1  15   0     5137.87     4970.09     71.49 o 
   2  15   0      367.50      386.79     19.88 o 
   3  15   0     1145.84     1191.44     23.73 o 
   4  15   0     3400.20     3310.02     77.74 o 
   5  15   0      727.12      724.43     21.99 o 
   6  15   0     2431.21     2562.38    179.28 o 
   7  15   0       33.28        4.20     10.99 o 
   0  16   0      657.99      680.92     33.20 o 
   1  16   0       17.35       20.94      7.79 o 
   2  16   0      567.60      598.99     21.06 o 
   3  16   0       16.08       14.89      5.27 o 
   4  16   0      410.49      416.86     16.86 o 
   5  16   0       57.47       70.24     11.54 o 
   6  16   0        1.89       14.58     23.28 o 
   1  17   0     1691.43     1627.85     35.40 o 
   2  17   0      761.58      709.43     39.25 o 
   3  17   0       78.04       90.57      9.96 o 
   4  17   0     1152.31     1194.23     28.34 o 
   5  17   0      196.49      161.10     18.11 o 
   6  17   0     1023.08     1097.10     44.58 o 
   0  18   0     3961.09     3946.19    146.11 o 
   1  18   0      194.96      215.96     20.38 o 
   2  18   0      560.74      568.13     29.24 o 
   3  18   0      616.25      648.34     27.25 o 
   4  18   0     1691.48     1673.28     62.75 o 
   5  18   0      945.52     1050.58     63.11 o 
   1  19   0      255.46      255.05     19.10 o 
   2  19   0       85.00       75.42     10.99 o 
   3  19   0      118.99      128.56     22.96 o 
   4  19   0        3.21       13.95     12.42 o 
   5  19   0      111.31      115.62     17.83 o 
   0  20   0     1147.05     1274.43     79.65 o 
   1  20   0       11.62       29.40     22.58 o 
   2  20   0     1175.06     1217.80     38.26 o 
   1  21   0      917.13      925.34     50.29 o 
   2  21   0      259.09      334.37     28.46 o 
   3  21   0     1291.95     1254.18     63.64 o 
   2  22   0       46.49       52.22     19.96 o 
  -9   1   1     1038.59     1126.15     44.27 o 
  -8   1   1      514.76      536.65     18.48 o 
  -7   1   1     3092.98     3073.30     43.83 o 
  -6   1   1        1.23        3.91      4.27 o 
  -5   1   1     7401.18     7278.67     62.86 o 
  -4   1   1     4326.11     3948.86     37.02 o 
  -3   1   1     2405.14     2308.44     26.55 o 
  -2   1   1     4414.10     4403.51     46.29 o 
  -1   1   1      144.15      169.66      3.26 o 
   0   1   1    29338.91    28450.99    644.83 o 
   1   1   1    12700.54    13255.41    283.20 o 
   2   1   1    14438.25    14508.15    225.48 o 
   3   1   1     4513.10     4672.06     51.60 o 
   4   1   1     9550.30    10086.21     92.54 o 
   5   1   1      539.82      473.35     11.50 o 
   6   1   1      423.94      384.89     12.80 o 
   7   1   1     6582.58     6376.34     71.72 o 
   8   1   1        7.96        0.64      7.03 o 
   9   1   1      522.85      572.22     34.36 o 
  -9   2   1      150.97      174.54     17.96 o 
  -8   2   1     1283.61     1311.19     27.80 o 
  -7   2   1       89.20       83.43      9.27 o 
  -6   2   1     5129.62     4838.37     56.84 o 
  -5   2   1     2264.57     2172.17     25.76 o 
  -4   2   1    10480.04    10414.28     89.22 o 
  -3   2   1     7547.40     7575.82     71.05 o 
  -2   2   1     9243.87     9279.38     91.36 o 
  -1   2   1     8269.00     8479.33     81.31 o 
   0   2   1       32.15       32.67      2.95 o 
   1   2   1    30763.52    30953.12    400.91 o 
   2   2   1     5333.48     5632.55     62.38 o 
   3   2   1     9099.17     9314.27    106.12 o 
   4   2   1     5376.89     5272.66     46.28 o 
   5   2   1     2674.38     2626.41     30.10 o 
   6   2   1     5057.16     5001.68     57.29 o 
   7   2   1       12.20        4.17      5.60 o 
   8   2   1     1941.10     2003.57     43.09 o 
   9   2   1       77.05       41.44     22.55 o 
  -9   3   1      133.40      157.22     22.69 o 
  -8   3   1       93.82       80.47      9.29 o 
  -7   3   1       85.07       76.51      8.28 o 
  -6   3   1      760.98      742.72     18.93 o 
  -5   3   1      340.07      377.26      9.62 o 
  -4   3   1       81.46       59.45      4.07 o 
  -3   3   1       31.26       35.32      2.78 o 
  -2   3   1      225.66      229.48      7.48 o 
  -1   3   1      265.15      336.17      5.76 o 
   0   3   1       20.76       35.04      3.27 o 
   1   3   1     3884.74     4243.91     39.54 o 
   2   3   1     5661.92     6055.09     56.53 o 
   3   3   1      426.88      487.21     14.06 o 
   4   3   1       79.77      112.55      9.26 o 
   5   3   1       92.54      106.42      6.48 o 
   6   3   1        2.39       -1.43      3.73 o 
   7   3   1       98.98      107.82      8.77 o 
   8   3   1       26.52       23.81     10.99 o 
   9   3   1       33.20       36.62     20.66 o 
  -9   4   1      230.39      284.74     38.32 o 
  -8   4   1     2089.95     2152.21     37.47 o 
  -7   4   1        3.37        2.24      3.65 o 
  -6   4   1     3595.68     3404.29     40.19 o 
  -5   4   1     2348.49     2352.34     27.62 o 
  -4   4   1    13184.30    13454.60    104.87 o 
  -3   4   1     5971.26     5884.13     58.12 o 
  -2   4   1     4364.34     4138.39    172.88 o 
  -1   4   1    13944.64    14399.39    151.75 o 
   0   4   1      962.36     1060.64     12.77 o 
   1   4   1      131.26      255.21     10.10 o 
   2   4   1     3201.22     3115.91     32.30 o 
   3   4   1     8931.42     9063.50     72.12 o 
   4   4   1     9518.11     9413.75     71.82 o 
   5   4   1     1619.97     1635.46     35.03 o 
   6   4   1     1693.10     1675.25     23.59 o 
   7   4   1      374.47      391.87     17.87 o 
   8   4   1     2198.95     2295.33     56.46 o 
   9   4   1      211.58      258.08     37.38 o 
  -9   5   1      528.93      538.76     50.45 o 
  -8   5   1      120.37      136.12     13.73 o 
  -7   5   1     2763.80     2708.20     36.77 o 
  -6   5   1       27.14       20.53      3.85 o 
  -5   5   1     7337.23     7109.93     67.22 o 
  -4   5   1     7794.86     8042.01     69.26 o 
  -3   5   1     7590.72     7588.41     85.19 o 
  -2   5   1    10852.20    10792.22    184.19 o 
  -1   5   1     9151.33     9953.01     97.21 o 
   0   5   1     4024.98     4159.18     39.54 o 
   1   5   1     1745.06     2053.29     22.19 o 
   2   5   1    12726.20    13057.42    115.59 o 
   3   5   1    13538.27    13932.34    106.88 o 
   4   5   1     4773.11     4611.02     42.68 o 
   5   5   1     3545.78     3484.19     36.43 o 
   6   5   1       14.02       22.04      4.95 o 
   7   5   1     2131.58     2129.43     38.40 o 
   8   5   1        0.24       22.10     10.31 o 
   9   5   1      760.90      896.67     60.99 o 
  -9   6   1        0.04       -1.12     17.48 o 
  -8   6   1       22.77       24.26      8.63 o 
  -7   6   1       13.25        9.88      5.90 o 
  -6   6   1       17.33        8.38      3.58 o 
  -5   6   1       48.40       46.06      5.12 o 
  -4   6   1     1003.14     1085.70     21.00 o 
  -3   6   1      475.02      507.53     11.27 o 
  -2   6   1      526.66      588.50     14.36 o 
  -1   6   1      601.92      634.30     11.26 o 
   0   6   1      141.21      163.65      4.86 o 
   1   6   1      356.18      415.95      7.88 o 
   2   6   1       91.33      119.74      6.41 o 
   3   6   1      376.88      393.82      9.73 o 
   4   6   1      905.68      967.53     17.07 o 
   5   6   1      255.14      251.34      9.31 o 
   6   6   1      689.90      679.84     17.33 o 
   7   6   1       14.74       17.54      7.23 o 
   8   6   1        1.65       17.11     10.17 o 
  -8   7   1      293.93      300.05     22.73 o 
  -7   7   1     3545.20     3527.35     59.95 o 
  -6   7   1      559.43      532.62     13.95 o 
  -5   7   1     2642.30     2699.82     51.17 o 
  -4   7   1     3363.57     3265.94     58.57 o 
  -3   7   1     3523.12     3349.53     38.65 o 
  -2   7   1    11605.17    11548.08     96.66 o 
  -1   7   1     8549.42     8902.92    111.73 o 
   0   7   1     9271.78     9336.71     84.47 o 
   1   7   1     1054.56     1079.00     16.15 o 
   2   7   1     6352.86     6223.30     65.39 o 
   3   7   1     6469.12     6619.55     64.09 o 
   4   7   1     3218.75     3176.36     41.32 o 
   5   7   1     2718.69     2649.36     62.12 o 
   6   7   1      657.65      679.71     20.59 o 
   7   7   1     2599.75     2656.19     48.50 o 
   8   7   1       10.81       13.82     13.57 o 
  -8   8   1      826.33      946.58     39.48 o 
  -7   8   1      416.01      437.00     15.47 o 
  -6   8   1     2719.60     2740.68     39.26 o 
  -5   8   1     2597.45     2519.76     33.07 o 
  -4   8   1     1978.13     1878.49     23.37 o 
  -3   8   1     4451.77     4387.05     53.36 o 
  -2   8   1      408.93      377.11      7.51 o 
  -1   8   1    14120.05    14610.19    128.93 o 
   0   8   1     1848.13     1926.82     61.33 o 
   1   8   1    18624.01    19143.93    153.11 o 
   2   8   1     4484.80     4763.57     54.84 o 
   3   8   1     3413.56     3446.52     42.16 o 
   4   8   1     1656.79     1608.87     56.78 o 
   5   8   1     2525.61     2470.38     35.76 o 
   6   8   1     2765.30     2746.11     44.93 o 
   7   8   1       54.17       62.59     10.45 o 
   8   8   1     1315.42     1434.18     46.98 o 
  -8   9   1       22.23       23.63      8.88 o 
  -7   9   1      739.25      758.20     25.50 o 
  -6   9   1        4.58        7.67      4.82 o 
  -5   9   1     1452.10     1498.30     26.05 o 
  -4   9   1        3.87        2.67      2.92 o 
  -3   9   1       73.24       83.10      5.00 o 
  -2   9   1      351.91      348.01      7.58 o 
  -1   9   1      239.25      249.95      6.75 o 
   0   9   1       19.09       15.31      4.16 o 
   1   9   1      916.10     1069.34     14.03 o 
   2   9   1      789.86      818.08     12.33 o 
   3   9   1       10.28       17.97      4.15 o 
   4   9   1       71.07       66.65      6.45 o 
   5   9   1       87.14       97.62      9.59 o 
   6   9   1      206.62      216.00     13.19 o 
   7   9   1       25.91       21.12      7.81 o 
   8   9   1       16.41       22.53     12.14 o 
  -8  10   1     1386.88     1492.19     58.25 o 
  -7  10   1      550.54      585.93     20.29 o 
  -6  10   1     3416.82     3559.96     49.10 o 
  -5  10   1      734.25      742.96     22.09 o 
  -4  10   1     3766.69     3719.42     48.66 o 
  -3  10   1      404.99      338.92      8.85 o 
  -2  10   1      212.82      221.86      8.27 o 
  -1  10   1    10100.71     9783.17     83.82 o 
   0  10   1      372.77      351.64     20.75 o 
   1  10   1    18098.48    17952.38    144.33 o 
   2  10   1     1625.20     1658.25     21.94 o 
   3  10   1     4459.40     4509.66     74.23 o 
   4  10   1      873.60      878.89     19.13 o 
   5  10   1      429.92      429.36     16.17 o 
   6  10   1     2334.65     2429.91     61.80 o 
   7  10   1        3.68        1.93      7.61 o 
   8  10   1     1302.23     1275.49     49.91 o 
  -8  11   1       69.93       54.80     33.05 o 
  -7  11   1     1151.26     1204.76     44.78 o 
  -6  11   1       28.28       22.62      5.82 o 
  -5  11   1     3250.09     3255.92     44.38 o 
  -4  11   1     1977.37     2063.63     31.80 o 
  -3  11   1     1505.61     1487.91     24.83 o 
  -2  11   1     5814.59     5769.90     54.67 o 
  -1  11   1     1455.42     1524.32     17.37 o 
   0  11   1     4263.67     4227.20     44.77 o 
   1  11   1      164.57      162.76      6.28 o 
   2  11   1     3618.73     3511.63     41.95 o 
   3  11   1     1803.93     1767.47     34.47 o 
   4  11   1     2809.94     2815.65     51.10 o 
   5  11   1      924.47      964.54     32.68 o 
   6  11   1      189.94      191.26     21.56 o 
   7  11   1     1345.25     1409.06     32.89 o 
   8  11   1        6.26       -7.52     11.73 o 
  -8  12   1       45.64       41.66     13.88 o 
  -7  12   1        4.29       -2.24      6.40 o 
  -6  12   1      500.13      492.83     20.10 o 
  -5  12   1      163.88      149.40      9.99 o 
  -4  12   1        3.66        9.14      4.25 o 
  -3  12   1      180.89      175.24      8.95 o 
  -2  12   1      101.59      114.25      6.26 o 
  -1  12   1     1205.52     1205.12     15.45 o 
   0  12   1      728.85      729.03     19.50 o 
   1  12   1      700.03      688.06     15.80 o 
   2  12   1      163.94      149.10      8.50 o 
   3  12   1      302.96      301.14     12.44 o 
   4  12   1      505.91      533.27     17.57 o 
   5  12   1       48.89       33.11      8.17 o 
   6  12   1        5.81        8.54      6.95 o 
   7  12   1        5.50       25.90     18.93 o 
  -7  13   1      884.32     1003.07    104.28 o 
  -6  13   1       14.07       21.14      7.19 o 
  -5  13   1     1880.31     2025.34     57.61 o 
  -4  13   1     1574.64     1678.39     53.80 o 
  -3  13   1     2905.20     2926.63     79.96 o 
  -2  13   1     5340.05     5178.29     63.27 o 
  -1  13   1      718.89      772.96     15.58 o 
   0  13   1     6032.36     5758.98     94.31 o 
   1  13   1      469.43      521.84     10.91 o 
   2  13   1     4332.90     4231.73     49.44 o 
   3  13   1     1502.31     1542.52     32.59 o 
   4  13   1     2142.32     2121.44     36.66 o 
   5  13   1     1274.02     1351.78     45.93 o 
   6  13   1       61.40       42.97      7.64 o 
   7  13   1     2524.55     2754.93     94.84 o 
  -7  14   1       60.04       69.56     16.10 o 
  -6  14   1      595.73      589.69     40.65 o 
  -5  14   1      743.93      772.50     22.19 o 
  -4  14   1     2501.33     2551.47     52.10 o 
  -3  14   1     1779.64     1766.59     34.50 o 
  -2  14   1      796.69      799.79     21.94 o 
  -1  14   1     3451.99     3393.81     52.86 o 
   0  14   1      133.30      126.69      6.16 o 
   1  14   1     5523.44     5457.29     59.81 o 
   2  14   1      260.12      279.04     11.05 o 
   3  14   1     1352.43     1323.39     24.72 o 
   4  14   1      549.08      541.91     18.05 o 
   5  14   1       80.44       92.84     12.21 o 
   6  14   1     1176.76     1198.64     33.99 o 
   7  14   1       15.80       17.99     12.48 o 
  -7  15   1       26.52       38.99     12.22 o 
  -6  15   1       19.94       15.88      8.54 o 
  -5  15   1       60.48       62.94      8.70 o 
  -4  15   1       58.52       65.83      7.76 o 
  -3  15   1      827.05      830.61     24.51 o 
  -2  15   1      478.05      421.34     14.74 o 
  -1  15   1       33.26       47.97      7.12 o 
   0  15   1        0.72        0.56      3.23 o 
   1  15   1      158.40      167.02      9.03 o 
   2  15   1       86.10       83.42      8.45 o 
   3  15   1      229.25      200.24     10.68 o 
   4  15   1      565.76      577.50     19.14 o 
   5  15   1      148.41      170.75     12.79 o 
   6  15   1       28.72        2.59     10.21 o 
  -6  16   1     1605.28     1766.00    100.40 o 
  -5  16   1      737.67      739.14     24.84 o 
  -4  16   1     2191.97     2242.93     49.61 o 
  -3  16   1     1763.72     1719.68     33.23 o 
  -2  16   1      310.65      294.91     18.87 o 
  -1  16   1     2755.03     2670.57     47.05 o 
   0  16   1      301.96      312.28     20.99 o 
   1  16   1     5502.56     5425.45     77.99 o 
   2  16   1      552.24      560.60     16.11 o 
   3  16   1     1145.86     1157.06     26.42 o 
   4  16   1      288.66      311.89     15.32 o 
   5  16   1      492.92      513.27     26.96 o 
   6  16   1     1718.80     1822.91     59.27 o 
  -6  17   1       35.24       34.38     13.13 o 
  -5  17   1      714.75      798.57     29.09 o 
  -4  17   1      420.81      429.29     21.41 o 
  -3  17   1      152.60      175.20     13.66 o 
  -2  17   1      548.47      543.63     20.57 o 
  -1  17   1      264.83      262.88     14.51 o 
   0  17   1     4326.87     4149.91    103.66 o 
   1  17   1        0.08       16.87      6.36 o 
   2  17   1     2778.51     2709.92     67.70 o 
   3  17   1      817.81      831.76     25.82 o 
   4  17   1      506.27      467.25     18.16 o 
   5  17   1      201.16      242.59     18.79 o 
   6  17   1       15.23       -0.23     10.37 o 
  -5  18   1       19.51        9.65      8.55 o 
  -4  18   1      380.01      420.09     31.92 o 
  -3  18   1      225.22      253.09     20.19 o 
  -2  18   1      581.67      600.90     22.22 o 
  -1  18   1      165.00      152.78     13.01 o 
   0  18   1        3.28       81.36     23.49 o 
   1  18   1      640.73      659.52     29.93 o 
   2  18   1        0.15       -1.70      7.14 o 
   3  18   1        5.64       -0.24      6.30 o 
   4  18   1        1.50        5.14      6.54 o 
   5  18   1        1.65        1.48      8.75 o 
  -5  19   1      821.41      986.92     57.87 o 
  -3  19   1      408.80      437.53     21.75 o 
  -2  19   1     1857.68     1801.42     43.78 o 
  -1  19   1      799.26      741.99     24.89 o 
   0  19   1     2617.40     2728.81     84.55 o 
   1  19   1        0.19       -4.34      9.53 o 
   2  19   1     1100.39     1069.51     36.14 o 
   3  19   1      960.32      997.33     35.58 o 
   4  19   1      723.47      733.67     34.31 o 
  -4  20   1      125.14      156.29     27.14 o 
  -3  20   1      399.36      344.49     34.03 o 
  -2  20   1      966.56      954.31     41.95 o 
  -1  20   1      882.01      872.84     33.44 o 
   0  20   1       28.20       52.51     16.12 o 
   1  20   1      675.65      664.09     63.05 o 
   2  20   1      231.05      257.60     31.85 o 
   3  20   1      299.09      315.24     34.14 o 
   4  20   1      645.80      571.96     44.39 o 
  -3  21   1       28.55       19.90     17.19 o 
  -2  21   1      208.93      259.14     24.57 o 
  -1  21   1       49.15       84.72     19.83 o 
   0  21   1      163.57      186.42     27.33 o 
   2  21   1      378.94      399.83     35.91 o 
  -2  22   1      104.75      131.63     26.02 o 
  -9   0   2     1829.81     1821.31     87.01 o 
  -8   0   2      492.27      524.65     26.14 o 
  -7   0   2     2360.88     2265.63     51.66 o 
  -6   0   2       62.24       65.36     10.32 o 
  -5   0   2    20735.58    20507.34    221.48 o 
  -4   0   2      125.26       82.27      9.03 o 
  -3   0   2     2232.38     2041.47     33.84 o 
  -2   0   2     7692.86     7742.90     98.80 o 
  -1   0   2     5791.85     6124.64     77.29 o 
   0   0   2    40393.69    37947.58    455.54 o 
   1   0   2     1875.38     1948.91     36.91 o 
   2   0   2    57891.64    58070.19    687.24 o 
   3   0   2     9509.78     9838.09    128.21 o 
   4   0   2     3734.14     3627.01     67.23 o 
   5   0   2     2009.37     1994.08     30.45 o 
   6   0   2      809.22      806.82     25.56 o 
   7   0   2     8493.43     8603.30    151.78 o 
   8   0   2      334.37      296.99     24.14 o 
  -9   1   2      109.71      119.28     15.91 o 
  -8   1   2      178.14      164.10     18.22 o 
  -7   1   2        9.98        7.48      5.39 o 
  -6   1   2     2469.60     2472.06     36.15 o 
  -5   1   2      277.46      299.84      7.71 o 
  -4   1   2     1245.37     1130.23     15.11 o 
  -3   1   2       32.44       23.34      3.51 o 
  -2   1   2        1.62        7.26      1.42 o 
  -1   1   2     4388.28     4824.20     43.85 o 
   0   1   2     3323.65     3534.52     35.15 o 
   1   1   2      910.40      986.67     13.12 o 
   2   1   2      251.32      274.97      6.92 o 
   3   1   2     2281.88     2046.05    144.63 o 
   4   1   2     1283.20     1290.43     16.04 o 
   5   1   2      592.42      583.88     11.03 o 
   6   1   2      934.10      942.85     19.58 o 
   7   1   2        1.31        0.93      5.55 o 
   8   1   2      439.11      483.12     24.11 o 
   9   1   2        1.47        7.36     18.43 o 
  -9   2   2      547.87      538.53     27.41 o 
  -8   2   2      297.39      274.09     14.10 o 
  -7   2   2      612.14      561.33     18.85 o 
  -6   2   2       97.37       94.31      7.29 o 
  -5   2   2     5426.78     5356.14     49.25 o 
  -4   2   2     4447.56     4914.04     43.87 o 
  -3   2   2       80.51       64.62      3.30 o 
  -2   2   2      978.83      994.38     12.95 o 
  -1   2   2     1585.80     1706.69     18.92 o 
   0   2   2     4107.26     4358.90     39.72 o 
   1   2   2    20046.04    21353.51    219.96 o 
   2   2   2    14871.62    15406.61    146.79 o 
   3   2   2     3454.30     3633.73     35.75 o 
   4   2   2       98.32       94.35      5.53 o 
   5   2   2      126.32      138.47      6.17 o 
   6   2   2       18.03       17.24      4.37 o 
   7   2   2      837.39      866.57     22.59 o 
   8   2   2       28.45       25.97     12.21 o 
   9   2   2      219.83      253.90     36.09 o 
  -9   3   2      602.39      719.16     30.68 o 
  -8   3   2     2540.91     2538.78     41.29 o 
  -7   3   2        7.75        5.27      4.59 o 
  -6   3   2     6136.65     5919.90     95.84 o 
  -5   3   2      248.58      246.51      8.65 o 
  -4   3   2    10110.83     9725.61     73.16 o 
  -3   3   2    15768.52    16277.24    131.73 o 
  -2   3   2     1550.70     1538.24     23.40 o 
  -1   3   2    36090.44    36252.92    403.73 o 
   0   3   2    36457.87    37011.90    618.56 o 
   1   3   2    46722.34    45187.59    594.77 o 
   2   3   2     3014.07     3079.41     41.63 o 
   3   3   2    13976.37    13948.46    113.59 o 
   4   3   2     6571.31     6540.79     55.87 o 
   5   3   2     1466.38     1383.21     39.29 o 
   6   3   2     2188.25     2146.77     29.53 o 
   7   3   2       13.96       17.12      8.85 o 
   8   3   2     2644.00     2718.90     93.33 o 
   9   3   2       72.89       43.09     22.96 o 
  -9   4   2      106.44       78.37     14.42 o 
  -8   4   2       53.38       48.09      8.20 o 
  -7   4   2      358.86      354.99     14.16 o 
  -6   4   2      389.23      374.59     10.75 o 
  -5   4   2     2255.03     2209.73     27.93 o 
  -4   4   2      301.67      291.43      7.87 o 
  -3   4   2      538.98      486.63     13.51 o 
  -2   4   2     1041.95     1095.06     17.03 o 
  -1   4   2        0.90        6.42      1.58 o 
   0   4   2    18545.62    19517.43    176.54 o 
   1   4   2     4466.95     4874.24     57.81 o 
   2   4   2     4340.24     4611.74     45.28 o 
   3   4   2      125.08       97.45      4.41 o 
   4   4   2     1262.19     1243.84     17.31 o 
   5   4   2      415.31      395.66     10.06 o 
   6   4   2       64.25       67.28      6.97 o 
   7   4   2      126.98      118.71     11.88 o 
   8   4   2      245.48      228.77     22.60 o 
   9   4   2      318.21      356.27     42.27 o 
  -9   5   2      234.12      250.95     38.50 o 
  -8   5   2      722.88      768.48     31.67 o 
  -7   5   2       59.96       47.12      6.31 o 
  -6   5   2      304.20      320.76     10.14 o 
  -5   5   2        0.40        3.21      2.82 o 
  -4   5   2     2433.30     2307.73     25.82 o 
  -3   5   2     5937.28     6238.89     55.88 o 
  -2   5   2     2812.68     3038.35     36.40 o 
  -1   5   2     8920.46     9216.76     90.44 o 
   0   5   2    19584.35    20409.43    269.21 o 
   1   5   2      483.93      749.27     14.66 o 
   2   5   2     6053.44     6490.45     52.72 o 
   3   5   2     3381.62     3347.74     40.78 o 
   4   5   2     3669.87     3663.84     36.09 o 
   5   5   2      924.24      922.20     16.99 o 
   6   5   2     1866.47     1834.13     48.54 o 
   7   5   2        7.81        7.16      6.39 o 
   8   5   2      256.36      273.57     21.50 o 
  -9   6   2     1294.81     1252.17     73.58 o 
  -8   6   2      567.80      631.16     25.08 o 
  -7   6   2     1329.53     1307.54     22.26 o 
  -6   6   2     1179.13     1161.15     19.45 o 
  -5   6   2     9406.24     9121.34     77.60 o 
  -4   6   2     1719.83     1701.85     22.71 o 
  -3   6   2     5709.91     5582.71     56.27 o 
  -2   6   2    11924.32    12053.88    127.40 o 
  -1   6   2     1315.75     1396.88     17.78 o 
   0   6   2    37491.10    36629.54    344.86 o 
   1   6   2       21.57       32.68      3.72 o 
   2   6   2    12601.36    12707.63    104.22 o 
   3   6   2     3457.61     3454.82     38.86 o 
   4   6   2     2494.35     2525.07     41.21 o 
   5   6   2     5462.58     5427.87     60.76 o 
   6   6   2     1195.65     1243.14     33.65 o 
   7   6   2     2263.10     2349.31     77.95 o 
   8   6   2      129.05      156.13     22.94 o 
  -9   7   2        3.24       17.66     21.37 o 
  -8   7   2      103.65      115.56     13.37 o 
  -7   7   2      121.10      104.60      8.10 o 
  -6   7   2     1366.23     1387.06     21.97 o 
  -5   7   2       47.56       47.40      5.77 o 
  -4   7   2     1277.62     1261.91     18.04 o 
  -3   7   2       58.16       52.56      4.15 o 
  -2   7   2       21.73       27.75      2.44 o 
  -1   7   2     1145.82     1087.61     15.54 o 
   0   7   2        0.09       -0.36      1.75 o 
   1   7   2     5207.81     5062.34     74.55 o 
   2   7   2     1543.90     1742.44     19.10 o 
   3   7   2     4029.16     4163.34     38.80 o 
   4   7   2       99.89       90.30      6.59 o 
   5   7   2      144.91      132.18      8.42 o 
   6   7   2      519.01      502.65     30.06 o 
   7   7   2      163.05      175.79     14.54 o 
   8   7   2      598.11      623.90     30.04 o 
  -8   8   2      255.81      267.61     37.23 o 
  -7   8   2      314.52      347.88     13.88 o 
  -6   8   2      241.29      222.22      9.44 o 
  -5   8   2     1556.99     1510.65     21.90 o 
  -4   8   2     1032.06     1004.27     20.44 o 
  -3   8   2     1770.84     1647.43     23.94 o 
  -2   8   2      345.32      312.10     14.30 o 
  -1   8   2     2067.83     2275.62     26.22 o 
   0   8   2    18547.20    18652.03    162.95 o 
   1   8   2      482.48      571.69      9.16 o 
   2   8   2     6243.27     6349.51     53.48 o 
   3   8   2     1405.66     1427.35     20.36 o 
   4   8   2      454.70      466.67     13.50 o 
   5   8   2      777.17      765.66     20.52 o 
   6   8   2        9.69        5.59      5.87 o 
   7   8   2     1046.35     1084.42     28.35 o 
   8   8   2        0.19        1.42     11.61 o 
  -8   9   2      974.70     1006.80     46.44 o 
  -7   9   2      894.61      921.29     31.43 o 
  -6   9   2     7026.05     7062.05    142.43 o 
  -5   9   2     2219.14     2250.26     47.30 o 
  -4   9   2     3430.97     3345.13     66.19 o 
  -3   9   2      519.37      456.94     11.78 o 
  -2   9   2      298.17      309.53      9.03 o 
  -1   9   2    18045.85    17607.65    169.13 o 
   0   9   2     1477.08     1511.68     17.48 o 
   1   9   2    12261.43    11945.50     99.78 o 
   2   9   2     1882.95     1809.69     23.11 o 
   3   9   2    10657.17    10596.46    156.79 o 
   4   9   2     2672.16     2696.14     52.63 o 
   5   9   2      554.09      522.01     17.47 o 
   6   9   2     1821.88     1818.62     35.98 o 
   7   9   2      227.36      222.06     14.71 o 
   8   9   2     1710.10     1840.79     86.65 o 
  -8  10   2       31.80       38.06     12.80 o 
  -7  10   2      750.78      753.31     20.53 o 
  -6  10   2      264.67      239.20     11.98 o 
  -5  10   2      484.11      482.33     14.45 o 
  -4  10   2      377.25      377.24     10.25 o 
  -3  10   2       10.63        9.76      2.93 o 
  -2  10   2     1492.80     1526.61     22.54 o 
  -1  10   2      533.92      504.89     14.38 o 
   0  10   2     1358.46     1336.63     15.65 o 
   1  10   2       38.37       47.62      4.17 o 
   2  10   2      190.76      185.21      7.19 o 
   3  10   2     1316.82     1363.54     23.09 o 
   4  10   2     1474.84     1525.73     26.31 o 
   5  10   2      538.14      560.53     25.49 o 
   6  10   2      217.61      203.53     13.58 o 
   7  10   2      208.65      208.04     18.01 o 
   8  10   2        0.05        1.18     13.80 o 
  -8  11   2      376.19      435.71     30.04 o 
  -7  11   2        0.16        2.44      5.20 o 
  -6  11   2     2535.67     2527.09     44.41 o 
  -5  11   2       18.31       14.58      5.19 o 
  -4  11   2     2688.21     2593.83     59.82 o 
  -3  11   2      292.84      270.68      9.72 o 
  -2  11   2      786.91      813.67     14.61 o 
  -1  11   2     3489.58     3362.59     53.55 o 
   0  11   2      261.06      242.66      7.06 o 
   1  11   2     4992.74     4998.69     45.41 o 
   2  11   2     1232.09     1190.58     26.24 o 
   3  11   2     2850.69     2844.58     42.17 o 
   4  11   2      930.21      916.69     22.42 o 
   5  11   2      248.04      245.02     13.78 o 
   6  11   2      495.83      494.53     21.07 o 
   7  11   2       14.52       18.51      9.78 o 
  -8  12   2       52.19       48.18     14.79 o 
  -7  12   2     1877.47     1914.13     47.19 o 
  -6  12   2       16.28       16.38      5.51 o 
  -5  12   2     5865.70     5935.79    135.52 o 
  -4  12   2      617.13      645.94     16.60 o 
  -3  12   2     3245.27     3184.28     61.27 o 
  -2  12   2     6108.19     6290.17     65.37 o 
  -1  12   2     1159.91     1108.70     18.46 o 
   0  12   2     3118.60     3039.00     33.64 o 
   1  12   2       26.14       22.71      3.35 o 
   2  12   2     5573.47     5327.28     58.83 o 
   3  12   2     2456.71     2489.17     35.41 o 
   4  12   2     5222.89     5101.33    126.65 o 
   5  12   2     3273.71     3311.13     84.05 o 
   6  12   2      206.06      202.99     14.94 o 
   7  12   2      873.78      935.03     41.72 o 
  -7  13   2       31.03       18.93     11.65 o 
  -6  13   2       51.59       42.73      6.93 o 
  -5  13   2      120.14      113.98      9.30 o 
  -4  13   2     2119.57     2125.90     61.66 o 
  -3  13   2      689.56      689.94     17.09 o 
  -2  13   2        0.54        0.62      3.10 o 
  -1  13   2      984.41      853.71     56.21 o 
   0  13   2       50.46       43.13      6.31 o 
   1  13   2      767.32      766.59     14.57 o 
   2  13   2      201.35      206.69     11.75 o 
   3  13   2      613.61      626.89     18.21 o 
   4  13   2       89.80       83.20      8.97 o 
   5  13   2      233.88      207.76     16.14 o 
   6  13   2      196.72      225.03     20.16 o 
   7  13   2      111.37      130.17     38.23 o 
  -7  14   2      654.32      725.78     36.39 o 
  -6  14   2       59.21       58.84      7.63 o 
  -5  14   2     1767.49     1782.07     47.49 o 
  -4  14   2      270.02      299.31     12.73 o 
  -3  14   2     1075.71     1011.68     35.76 o 
  -2  14   2     1505.80     1496.96     27.95 o 
  -1  14   2      141.54      138.23      8.89 o 
   0  14   2     2998.67     3015.98     35.03 o 
   1  14   2        0.60        0.29      3.18 o 
   2  14   2      822.45      793.31     22.77 o 
   3  14   2     1468.04     1395.25     37.74 o 
   4  14   2     1099.87     1071.58     31.45 o 
   5  14   2     1887.46     2060.01     48.19 o 
   6  14   2       55.18       61.21     11.27 o 
   7  14   2      419.43      510.62     33.86 o 
  -7  15   2       42.97       39.70     35.70 o 
  -6  15   2     1371.24     1478.19     91.27 o 
  -5  15   2       83.85       86.99      8.70 o 
  -4  15   2     2403.46     2387.84     48.51 o 
  -3  15   2     2304.74     2373.12     71.42 o 
  -2  15   2      162.43      155.65     11.55 o 
  -1  15   2     2470.91     2420.64     46.67 o 
   0  15   2      450.18      437.98     11.86 o 
   1  15   2     5543.43     5577.73     62.63 o 
   2  15   2      802.20      767.24     18.38 o 
   3  15   2     4792.03     4580.90     71.61 o 
   4  15   2     1051.75     1062.71     26.08 o 
   5  15   2      766.88      792.79     30.34 o 
   6  15   2      972.33     1088.76     96.22 o 
  -6  16   2        6.94       30.91     15.54 o 
  -5  16   2      228.21      224.02     16.09 o 
  -4  16   2       66.20       74.25     10.67 o 
  -3  16   2        2.18        5.57      5.66 o 
  -2  16   2       84.53       93.62      9.92 o 
  -1  16   2      131.52      129.86     10.88 o 
   0  16   2     1113.47     1101.69     23.55 o 
   1  16   2       28.20       26.95      5.90 o 
   2  16   2     1162.19     1173.66     25.81 o 
   3  16   2      141.39      116.99     10.27 o 
   4  16   2       10.60       12.28      8.27 o 
   5  16   2       76.91       57.45     11.28 o 
   6  16   2      112.93      118.52     23.40 o 
  -6  17   2      837.61     1002.81     59.99 o 
  -5  17   2      103.30      145.99     25.02 o 
  -4  17   2      650.86      665.10     21.07 o 
  -3  17   2      780.71      743.61     24.81 o 
  -2  17   2     1286.44     1259.29     31.67 o 
  -1  17   2     2437.13     2429.99     45.84 o 
   0  17   2       74.33      109.13     10.41 o 
   1  17   2     1732.66     1782.03     38.19 o 
   2  17   2      248.07      246.00     16.92 o 
   3  17   2     1050.96     1049.81     29.65 o 
   4  17   2      441.12      464.36     18.47 o 
   5  17   2      554.89      584.55     91.75 o 
  -5  18   2     2021.73     2128.27    161.47 o 
  -4  18   2      292.91      302.58     18.32 o 
  -3  18   2      567.25      558.48     25.85 o 
  -2  18   2     1606.61     1616.33     72.85 o 
  -1  18   2      484.89      484.40     19.93 o 
   0  18   2     3252.62     3175.62     89.87 o 
   1  18   2        1.41       -1.74      6.71 o 
   2  18   2     1961.75     2039.22     43.27 o 
   3  18   2      525.94      543.89     19.69 o 
   4  18   2      814.72      777.39     29.29 o 
   5  18   2      319.01      393.44     28.22 o 
  -5  19   2       64.41       52.92     21.49 o 
  -4  19   2       69.96      102.83     18.12 o 
  -3  19   2       12.83       10.17      7.63 o 
  -2  19   2      481.32      434.33     20.63 o 
  -1  19   2      302.67      321.49     17.53 o 
   0  19   2        2.47       35.69     12.71 o 
   1  19   2       43.85       51.50     13.39 o 
   2  19   2        2.58      -10.68     10.80 o 
   3  19   2       40.91       55.19     11.02 o 
   4  19   2       76.40       68.82     19.90 o 
  -4  20   2        7.86       31.55     17.60 o 
  -3  20   2      295.66      332.07     26.89 o 
  -2  20   2      730.34      732.04     26.67 o 
  -1  20   2      159.39      133.06     15.77 o 
   0  20   2     1651.26     1506.13     90.19 o 
   1  20   2        0.05        5.36     16.78 o 
   2  20   2     1127.14     1176.77     62.13 o 
   3  20   2      749.93      577.43     43.44 o 
   4  20   2      399.72      444.40     30.13 o 
  -3  21   2      658.60      698.29     47.98 o 
  -2  21   2      121.65      152.47     25.67 o 
  -1  21   2      983.32     1106.71     78.12 o 
   2  21   2      115.60      130.98     24.72 o 
   3  21   2      401.15      437.45     40.44 o 
  -9   1   3      868.70      900.45     43.50 o 
  -8   1   3      242.13      255.49     15.61 o 
  -7   1   3     2652.72     2609.35     40.25 o 
  -6   1   3      242.89      256.11     11.67 o 
  -5   1   3    11095.96    10737.83     88.14 o 
  -4   1   3     1827.90     1701.73     20.07 o 
  -3   1   3     3210.02     2951.44     28.09 o 
  -2   1   3    17246.44    17478.05    150.84 o 
  -1   1   3     7799.95     8155.58     72.30 o 
   0   1   3     4053.29     4258.88     45.43 o 
   1   1   3     2711.87     2836.30     28.20 o 
   2   1   3    30783.82    31990.44    271.42 o 
   3   1   3     3339.53     3405.36     34.51 o 
   4   1   3     4578.92     4406.95     45.74 o 
   5   1   3      944.62      865.15     13.89 o 
   6   1   3      296.96      284.46     15.09 o 
   7   1   3     1709.67     1751.34     36.88 o 
   8   1   3        2.11        9.72     10.68 o 
  -9   2   3      559.41      542.09     38.23 o 
  -8   2   3      819.48      834.69     32.79 o 
  -7   2   3       56.31       63.04      8.48 o 
  -6   2   3     3615.10     3535.50     41.44 o 
  -5   2   3      225.51      229.92      8.16 o 
  -4   2   3    11604.06    11422.42     90.56 o 
  -3   2   3     5291.92     4991.88     42.86 o 
  -2   2   3     8822.27     9102.07     82.01 o 
  -1   2   3     9132.77     9447.71     96.45 o 
   0   2   3      169.94      171.26      4.08 o 
   1   2   3    13616.54    13773.30    172.75 o 
   2   2   3      213.54      238.18      8.77 o 
   3   2   3    13095.13    13363.44    117.03 o 
   4   2   3     3437.16     3252.01     42.54 o 
   5   2   3     2241.53     2268.05     29.24 o 
   6   2   3     3864.76     3785.87     42.89 o 
   7   2   3      196.87      187.00     18.93 o 
   8   2   3     1029.91     1162.77     45.08 o 
  -9   3   3        0.40        3.03     13.80 o 
  -8   3   3       26.00       25.20      7.47 o 
  -7   3   3      157.42      160.89     11.25 o 
  -6   3   3      284.33      285.96     10.58 o 
  -5   3   3      204.38      189.94      8.02 o 
  -4   3   3        2.96        7.37      2.05 o 
  -3   3   3      482.77      578.20     10.20 o 
  -2   3   3      122.65      109.51      4.15 o 
  -1   3   3      446.37      477.66      8.33 o 
   0   3   3      712.41      826.31     11.14 o 
   1   3   3    16155.13    17477.54    165.29 o 
   2   3   3     3827.10     3942.07    160.67 o 
   3   3   3     1624.09     1790.53     21.82 o 
   4   3   3      127.87      158.77      5.53 o 
   5   3   3      100.56      100.19      6.47 o 
   6   3   3       14.65       11.52      5.60 o 
   7   3   3       11.30       30.27     11.71 o 
   8   3   3       26.19       27.35     12.15 o 
  -9   4   3      464.62      480.95     65.40 o 
  -8   4   3     1239.76     1294.38     28.52 o 
  -7   4   3      163.57      157.40     10.59 o 
  -6   4   3     3281.92     3123.31     54.01 o 
  -5   4   3      161.35      146.86      6.72 o 
  -4   4   3     8186.83     7839.66     65.78 o 
  -3   4   3    11839.31    12097.80    101.05 o 
  -2   4   3     9477.40     9675.19     87.76 o 
  -1   4   3    20213.78    20534.21    201.64 o 
   0   4   3       73.78       87.71      4.90 o 
   1   4   3    11609.37    11603.21    113.90 o 
   2   4   3      108.03      115.54      4.14 o 
   3   4   3     7317.43     7448.36     61.52 o 
   4   4   3     1958.65     1848.27     20.77 o 
   5   4   3      610.17      591.91     14.73 o 
   6   4   3     4100.73     3960.19     58.82 o 
   7   4   3     1307.04     1223.29     28.34 o 
   8   4   3      657.64      761.03     37.40 o 
  -9   5   3      960.95      979.31     45.56 o 
  -8   5   3      158.91      171.28     12.20 o 
  -7   5   3      779.71      762.27     18.04 o 
  -6   5   3       38.08       39.39      4.91 o 
  -5   5   3     5617.74     5480.21     51.36 o 
  -4   5   3     2020.77     1943.13     23.19 o 
  -3   5   3     7669.00     7659.01     68.11 o 
  -2   5   3    29995.92    30998.83    343.53 o 
  -1   5   3     7908.51     7895.69     72.57 o 
   0   5   3     1438.36     1343.02     16.57 o 
   1   5   3      726.72      740.49     15.66 o 
   2   5   3    19117.79    19322.88    154.25 o 
   3   5   3     3009.91     3049.83     38.48 o 
   4   5   3     6235.89     6383.88     56.29 o 
   5   5   3     3131.27     3054.65     44.63 o 
   6   5   3      823.48      859.32     22.66 o 
   7   5   3     2034.75     2048.67     74.53 o 
   8   5   3      109.45       67.15     16.73 o 
  -9   6   3       83.99       99.90     28.96 o 
  -8   6   3        3.27        2.71      6.07 o 
  -7   6   3       50.26       42.92      5.62 o 
  -6   6   3      173.45      200.86      8.65 o 
  -5   6   3      157.03      171.11      7.51 o 
  -4   6   3       24.34       22.85      3.30 o 
  -3   6   3      576.47      612.70     11.87 o 
  -2   6   3      272.62      346.38      7.32 o 
  -1   6   3     3593.31     3860.01     48.85 o 
   0   6   3      102.37      130.37      9.07 o 
   1   6   3       20.71       24.32      4.66 o 
   2   6   3       14.43       19.00      2.24 o 
   3   6   3       19.36       22.72      2.93 o 
   4   6   3       55.18       55.09      5.47 o 
   5   6   3      161.60      158.48     10.41 o 
   6   6   3      971.63      986.62     24.69 o 
   7   6   3        0.34       -0.54      6.11 o 
   8   6   3       28.76       30.38     18.96 o 
  -9   7   3     1105.51     1209.02     73.11 o 
  -8   7   3      239.42      228.62     17.26 o 
  -7   7   3     1576.91     1659.45     25.85 o 
  -6   7   3      804.19      779.69     16.84 o 
  -5   7   3     2806.17     2800.47     32.31 o 
  -4   7   3      594.45      555.32     12.54 o 
  -3   7   3     4835.27     4797.08     54.97 o 
  -2   7   3    11579.62    11620.22     90.12 o 
  -1   7   3     4653.08     4642.82     55.18 o 
   0   7   3     9722.63     9636.73     80.78 o 
   1   7   3     4203.71     4358.49     45.49 o 
   2   7   3     3771.23     3565.23     36.59 o 
   3   7   3      403.61      360.63     11.00 o 
   4   7   3     6728.23     6782.03    107.40 o 
   5   7   3     1943.28     1951.04     45.15 o 
   6   7   3      207.17      201.67     12.81 o 
   7   7   3     2592.87     2634.60     46.13 o 
   8   7   3       46.37       46.52     27.87 o 
  -8   8   3     1141.40     1223.97     47.42 o 
  -7   8   3      513.82      518.32     17.59 o 
  -6   8   3     2306.41     2231.58     29.76 o 
  -5   8   3       59.97       77.70      7.14 o 
  -4   8   3     7319.30     7238.65     81.00 o 
  -3   8   3     7168.02     7287.34     67.27 o 
  -2   8   3     1725.81     1693.03     19.74 o 
  -1   8   3     3806.43     3663.80     33.67 o 
   0   8   3     1046.96     1165.49     15.30 o 
   1   8   3     7170.82     7017.25     62.93 o 
   2   8   3      820.68      771.28     13.56 o 
   3   8   3     9394.13     9433.52    116.91 o 
   4   8   3     1113.15     1096.90     32.64 o 
   5   8   3       72.47       72.34      8.66 o 
   6   8   3     2568.00     2521.43     57.47 o 
   7   8   3      213.58      251.00     18.94 o 
   8   8   3     1116.93     1208.70     48.31 o 
  -8   9   3       38.14       21.83      8.34 o 
  -7   9   3        6.37        6.04      4.89 o 
  -6   9   3      486.57      470.87     14.43 o 
  -5   9   3      295.12      320.75     10.19 o 
  -4   9   3      582.33      532.67     11.94 o 
  -3   9   3      377.47      434.99     10.76 o 
  -2   9   3      242.14      243.33      7.00 o 
  -1   9   3        2.37        8.86      2.33 o 
   0   9   3      510.51      538.55     14.14 o 
   1   9   3     3403.54     3630.47     53.32 o 
   2   9   3     2409.07     2554.49     27.32 o 
   3   9   3       34.64       51.38      5.71 o 
   4   9   3      889.00      911.56     27.58 o 
   5   9   3      143.29      133.48     11.18 o 
   6   9   3        9.18        2.47      6.01 o 
   7   9   3       51.33       30.47      8.47 o 
   8   9   3        2.39        6.90     13.55 o 
  -8  10   3      579.27      601.02     26.52 o 
  -7  10   3       20.47       22.82      6.13 o 
  -6  10   3     2766.28     2853.63     52.17 o 
  -5  10   3      192.57      206.65      8.87 o 
  -4  10   3     5327.97     5304.64     83.02 o 
  -3  10   3     2828.78     2849.70     45.08 o 
  -2  10   3     3681.09     3785.45     51.20 o 
  -1  10   3     4377.61     4232.63     39.19 o 
   0  10   3      643.86      689.40     11.88 o 
   1  10   3    12575.90    12232.79    112.94 o 
   2  10   3      359.23      376.66      9.09 o 
   3  10   3     7617.81     7430.91     84.65 o 
   4  10   3      436.66      458.75     15.88 o 
   5  10   3      477.47      453.84     28.94 o 
   6  10   3     1727.45     1833.52     41.70 o 
   7  10   3      159.22      168.93     16.13 o 
   8  10   3     1233.39     1357.03     80.27 o 
  -8  11   3       60.25       76.70     21.37 o 
  -7  11   3     2367.38     2403.68     44.65 o 
  -6  11   3      237.65      230.77     11.96 o 
  -5  11   3     3248.24     3203.45     57.40 o 
  -4  11   3     2163.24     1828.26    199.87 o 
  -3  11   3     3545.25     3497.16     53.33 o 
  -2  11   3     6284.33     6305.21     86.99 o 
  -1  11   3     2760.30     2851.46     27.50 o 
   0  11   3     4185.81     4224.09     40.14 o 
   1  11   3     1086.68     1161.27     20.12 o 
   2  11   3     4471.85     4464.77     46.76 o 
   3  11   3     1005.32      968.26     25.61 o 
   4  11   3      755.55      732.76     28.45 o 
   5  11   3     2678.95     2723.48     47.70 o 
   6  11   3      179.50      176.52     16.87 o 
   7  11   3      754.17      791.43     35.97 o 
  -8  12   3       15.54       47.21     21.55 o 
  -7  12   3      210.99      232.92     15.89 o 
  -6  12   3      264.40      284.10     14.79 o 
  -5  12   3       16.55        9.54      5.18 o 
  -4  12   3      824.91      858.00     25.17 o 
  -3  12   3       56.71       62.48      7.99 o 
  -2  12   3       28.02       54.56      9.05 o 
  -1  12   3       65.49       59.08      4.39 o 
   0  12   3      862.62      895.52     17.14 o 
   1  12   3      795.62      769.17     16.56 o 
   2  12   3       67.12       74.44      7.38 o 
   3  12   3      400.15      380.74     14.49 o 
   4  12   3       20.09       20.32      5.86 o 
   5  12   3        7.06        6.52      6.29 o 
   6  12   3       44.33       43.49      8.25 o 
   7  12   3       80.43       60.28     16.96 o 
  -7  13   3     1361.61     1520.74     56.87 o 
  -6  13   3       71.28       59.27      8.52 o 
  -5  13   3     3536.40     3664.32     78.02 o 
  -4  13   3       32.77       40.22      5.93 o 
  -3  13   3     3056.96     3109.33     68.74 o 
  -2  13   3     5679.76     5089.94    215.80 o 
  -1  13   3     1068.87     1050.81     19.85 o 
   0  13   3     1837.20     1762.47     22.84 o 
   1  13   3      358.82      342.34     11.56 o 
   2  13   3     5554.09     5534.45     68.23 o 
   3  13   3     1245.10     1230.03     41.94 o 
   4  13   3     1204.53     1248.23     28.51 o 
   5  13   3     1537.01     1546.45     38.61 o 
   6  13   3      207.06      252.91     15.88 o 
   7  13   3     1358.33     1516.77     55.28 o 
  -7  14   3        0.32        2.38      7.60 o 
  -6  14   3      863.21      875.28     25.49 o 
  -5  14   3       48.24       37.81      6.10 o 
  -4  14   3     2893.51     2898.92     61.45 o 
  -3  14   3     1443.64     1408.95     25.03 o 
  -2  14   3      574.70      585.81     30.99 o 
  -1  14   3     2029.03     2023.82     35.03 o 
   0  14   3      133.21      134.62      7.35 o 
   1  14   3     2277.30     2207.25     47.59 o 
   2  14   3      152.82      170.64     10.62 o 
   3  14   3     4825.79     4555.33     62.03 o 
   4  14   3      821.40      798.40     22.93 o 
   5  14   3      173.21      207.30     16.37 o 
   6  14   3      737.53      716.20    120.41 o 
  -7  15   3      268.05      270.33     31.38 o 
  -6  15   3       51.08       48.08     10.41 o 
  -5  15   3       77.26       81.34      8.21 o 
  -4  15   3       11.62       11.66      5.05 o 
  -3  15   3       29.90       36.83     11.21 o 
  -2  15   3      403.22      389.39     16.46 o 
  -1  15   3     1545.46     1514.25     26.08 o 
   0  15   3      569.55      573.80     13.95 o 
   1  15   3        1.33       -1.05      4.48 o 
   2  15   3        8.70        5.58      4.67 o 
   3  15   3       67.24       73.94     10.14 o 
   4  15   3        4.60       15.96      5.93 o 
   5  15   3      589.94      574.17     21.41 o 
   6  15   3        5.42        8.57     10.44 o 
  -6  16   3     1267.54     1339.67     62.64 o 
  -5  16   3       81.78      111.92      9.85 o 
  -4  16   3     1824.10     1902.73     39.04 o 
  -3  16   3     2300.61     2160.76     44.19 o 
  -2  16   3     1858.53     1813.42     38.51 o 
  -1  16   3     1337.94     1314.97     31.19 o 
   0  16   3       78.75       79.97      6.83 o 
   1  16   3     4496.02     4379.41     58.31 o 
   2  16   3      223.59      230.11     12.48 o 
   3  16   3     2157.05     2260.44     99.29 o 
   4  16   3      896.28      968.50     29.48 o 
   5  16   3      250.64      238.79     18.94 o 
   6  16   3      914.36     1082.09     45.79 o 
  -6  17   3       23.77       21.76      9.98 o 
  -5  17   3     1228.91     1246.14     64.86 o 
  -4  17   3      107.16      114.52     19.93 o 
  -3  17   3      456.34      463.32     19.99 o 
  -2  17   3      779.69      771.06     24.80 o 
  -1  17   3      723.74      780.89     24.41 o 
   0  17   3     1410.03     1372.79     32.22 o 
   1  17   3        9.07       13.95      5.73 o 
   2  17   3     2481.55     2418.42     52.78 o 
   3  17   3      100.87      115.30     10.85 o 
   4  17   3      752.43      721.73     26.54 o 
   5  17   3      420.03      422.23     29.03 o 
  -5  18   3       40.08        4.39     11.33 o 
  -4  18   3      144.68      135.47     18.45 o 
  -3  18   3       14.30       12.53      6.96 o 
  -2  18   3       12.42       17.65      7.48 o 
  -1  18   3      373.05      392.08     22.67 o 
   0  18   3       10.25       -1.94     12.19 o 
   1  18   3      301.65      296.01     24.24 o 
   2  18   3       23.88       27.15      7.57 o 
   3  18   3      291.63      277.72     17.54 o 
   4  18   3       52.46       47.25     32.61 o 
   5  18   3       52.89       75.85     16.33 o 
  -5  19   3     1545.46     1475.05     70.52 o 
  -4  19   3      201.24      210.15     22.72 o 
  -3  19   3      893.81      948.13     30.26 o 
  -2  19   3     2741.06     2761.32     54.05 o 
  -1  19   3      285.88      300.19     17.31 o 
   0  19   3     1596.99     1584.78     89.66 o 
   1  19   3        4.46        7.97     10.40 o 
   2  19   3     2413.41     2463.12     50.47 o 
   3  19   3      139.56      168.47     14.26 o 
   4  19   3      821.82      822.56     49.92 o 
  -4  20   3      494.79      462.70     41.09 o 
  -3  20   3      417.41      417.84     37.56 o 
  -2  20   3      487.93      480.33     27.56 o 
  -1  20   3     1232.31     1275.26     66.11 o 
   0  20   3      157.11      153.29     35.97 o 
   2  20   3        4.11       20.78     13.48 o 
   3  20   3      626.52      638.12     33.76 o 
  -3  21   3      259.26      233.29     30.91 o 
  -2  21   3       52.79       11.95     15.07 o 
   2  21   3       56.61       82.00     21.13 o 
  -9   0   4     1115.19     1068.45     66.58 o 
  -8   0   4     1092.47     1032.72     43.67 o 
  -7   0   4     3779.99     3669.11     71.78 o 
  -6   0   4      389.26      386.94     19.60 o 
  -5   0   4     7025.43     6711.19     84.62 o 
  -4   0   4        2.82        3.18      3.03 o 
  -3   0   4    30117.43    30181.56    312.74 o 
  -2   0   4    11590.58    12092.01    152.08 o 
  -1   0   4       93.51       69.35      8.06 o 
   0   0   4     9154.29     9533.35    119.42 o 
   1   0   4      409.06      448.89     14.51 o 
   2   0   4    50536.54    50301.23    598.25 o 
   3   0   4       19.25       51.16      7.03 o 
   4   0   4     7333.32     7300.56     81.61 o 
   5   0   4     3309.91     3357.09     49.55 o 
   6   0   4      781.96      788.30     25.60 o 
   7   0   4     1861.42     2061.19     78.12 o 
  -9   1   4      152.67      154.82     23.10 o 
  -8   1   4      187.85      211.02     13.16 o 
  -7   1   4       60.69       49.24      8.20 o 
  -6   1   4     2630.09     2565.94     38.00 o 
  -5   1   4       12.35       15.58      3.26 o 
  -4   1   4     2414.49     2405.56     26.05 o 
  -3   1   4     1072.90     1100.28     14.25 o 
  -2   1   4     1839.85     1981.24     23.03 o 
  -1   1   4     5106.21     5366.68     58.52 o 
   0   1   4      349.95      344.30      6.43 o 
   1   1   4      137.80      110.00      4.00 o 
   2   1   4       87.26      110.72      4.60 o 
   3   1   4     2595.93     2542.11     24.52 o 
   4   1   4      669.69      629.44     11.96 o 
   5   1   4      670.25      632.14     13.76 o 
   6   1   4      762.33      753.71     17.49 o 
   7   1   4      113.38      144.95     17.40 o 
   8   1   4      111.78       98.90     24.43 o 
  -9   2   4      175.83      157.71     23.68 o 
  -8   2   4      165.82      192.56     12.77 o 
  -7   2   4      917.08      889.94     21.86 o 
  -6   2   4       86.24       80.68      6.61 o 
  -5   2   4     2674.33     2578.55     28.85 o 
  -4   2   4      172.94      187.11      8.91 o 
  -3   2   4     1614.94     1488.90     17.47 o 
  -2   2   4     2767.20     2839.20     32.54 o 
  -1   2   4      198.61      201.70      5.45 o 
   0   2   4      252.55      248.46      6.52 o 
   1   2   4       65.36       77.58      4.06 o 
   2   2   4    21553.51    22077.91    174.85 o 
   3   2   4     1477.66     1520.57     18.39 o 
   4   2   4      851.89      869.43     12.42 o 
   5   2   4      275.83      251.67     13.24 o 
   6   2   4      150.39      171.16     13.08 o 
   7   2   4      204.65      238.68     20.73 o 
   8   2   4      103.14       78.81     16.30 o 
  -9   3   4     1092.61     1102.24     70.46 o 
  -8   3   4     1521.60     1514.51     31.21 o 
  -7   3   4       84.80       67.81      7.99 o 
  -6   3   4     9189.20     8924.52     77.68 o 
  -5   3   4        5.62        6.30      2.79 o 
  -4   3   4     9177.75     8914.44     72.93 o 
  -3   3   4     1856.26     1740.25     19.57 o 
  -2   3   4    10321.29    10805.57     97.47 o 
  -1   3   4    30196.75    30363.27    261.80 o 
   0   3   4     1693.17     1614.82     18.77 o 
   1   3   4    12501.19    12402.46    132.34 o 
   2   3   4      323.10      324.98      6.44 o 
   3   3   4    17395.56    17706.72    140.88 o 
   4   3   4     5546.98     5551.57     56.04 o 
   5   3   4     2987.33     2856.89     89.52 o 
   6   3   4     3841.95     3749.32     76.16 o 
   7   3   4      973.71     1000.14     31.65 o 
   8   3   4     1818.04     1994.23    128.66 o 
  -9   4   4      174.25      173.91     23.92 o 
  -8   4   4       11.39        3.55      5.84 o 
  -7   4   4      354.62      364.34     14.91 o 
  -6   4   4        0.02        0.70      3.09 o 
  -5   4   4     3575.45     3529.57     36.73 o 
  -4   4   4       34.50       41.48      3.91 o 
  -3   4   4       16.26       -0.10      1.57 o 
  -2   4   4     1582.98     1650.42     28.18 o 
  -1   4   4     3247.28     3390.25     46.56 o 
   0   4   4      166.03      137.54      4.54 o 
   1   4   4     1900.79     2130.37     26.26 o 
   2   4   4     3694.54     3804.40     33.86 o 
   3   4   4        7.23        8.26      2.80 o 
   4   4   4     1533.55     1527.72     20.28 o 
   5   4   4     2235.86     2254.65     36.66 o 
   6   4   4      658.12      649.01     19.51 o 
   7   4   4      167.60      176.64     13.94 o 
   8   4   4        2.02       -4.90     11.05 o 
  -9   5   4      315.29      316.39     29.65 o 
  -8   5   4      176.99      181.67     12.70 o 
  -7   5   4       10.21        2.70      5.24 o 
  -6   5   4     2848.77     2740.77     32.73 o 
  -5   5   4       11.07       16.24      3.33 o 
  -4   5   4     1088.93     1069.53     16.11 o 
  -3   5   4      758.31      787.42     10.95 o 
  -2   5   4     3452.86     3459.64     48.69 o 
  -1   5   4     7286.96     7209.24     67.83 o 
   0   5   4     1371.22     1320.61     16.97 o 
   1   5   4      199.94      147.42      8.11 o 
   2   5   4     3755.90     4018.98     35.72 o 
   3   5   4     1341.19     1316.97     17.25 o 
   4   5   4     3117.68     3146.10     36.92 o 
   5   5   4      223.59      254.34     12.54 o 
   6   5   4     2410.98     2390.82     40.69 o 
   7   5   4      135.19      138.59     13.07 o 
   8   5   4      438.83      450.16     43.03 o 
  -9   6   4      991.10      998.34     46.76 o 
  -8   6   4      200.05      204.49     14.49 o 
  -7   6   4     3580.13     3511.37     43.95 o 
  -6   6   4     1017.09      967.69     18.57 o 
  -5   6   4     8969.51     8681.61     75.00 o 
  -4   6   4     1226.30     1198.75     17.55 o 
  -3   6   4     7386.82     7170.08     60.51 o 
  -2   6   4    16322.90    16787.41    139.55 o 
  -1   6   4     2787.45     2755.97     29.17 o 
   0   6   4    12273.50    11926.48     98.40 o 
   1   6   4      996.90     1051.27     14.94 o 
   2   6   4     8331.41     7929.61     75.88 o 
   3   6   4      555.24      558.76     10.94 o 
   4   6   4     7220.75     7236.53    121.88 o 
   5   6   4     6060.80     5929.12     73.52 o 
   6   6   4      323.77      331.29     15.46 o 
   7   6   4     2149.18     2181.00     46.62 o 
   8   6   4       16.72       12.36     11.99 o 
  -8   7   4      489.03      467.09     21.96 o 
  -7   7   4       24.03       17.69      4.77 o 
  -6   7   4       74.95       67.77      6.03 o 
  -5   7   4      897.17      845.37     15.67 o 
  -4   7   4     2009.47     1961.56     24.26 o 
  -3   7   4     2394.61     2536.82     27.43 o 
  -2   7   4     1068.82     1250.33     15.97 o 
  -1   7   4      680.70      662.39     10.56 o 
   0   7   4      169.31      174.36      6.72 o 
   1   7   4     6573.42     6651.27     55.73 o 
   2   7   4      850.55      839.86     24.76 o 
   3   7   4     3387.97     3324.88     39.57 o 
   4   7   4        3.42        9.85      4.33 o 
   5   7   4      482.44      487.38     16.94 o 
   6   7   4       80.29       94.16     10.07 o 
   7   7   4        1.74        8.18      7.70 o 
   8   7   4      120.57      147.12     21.12 o 
  -8   8   4      256.37      319.52     22.02 o 
  -7   8   4     1250.85     1215.05     21.96 o 
  -6   8   4        0.73        5.46      3.57 o 
  -5   8   4     1960.91     1870.72     25.26 o 
  -4   8   4      299.14      309.98      9.13 o 
  -3   8   4     3557.46     3525.98     57.46 o 
  -2   8   4      790.46      758.05     12.08 o 
  -1   8   4     1641.26     1659.74     19.29 o 
   0   8   4      512.26      462.59      9.26 o 
   1   8   4        1.01        2.02      2.23 o 
   2   8   4     3131.75     3046.80     36.97 o 
   3   8   4      777.05      769.27     14.99 o 
   4   8   4     2734.50     2808.34     62.98 o 
   5   8   4     2289.69     2309.85     45.15 o 
   6   8   4      442.70      442.05     18.09 o 
   7   8   4      712.08      689.38     23.27 o 
   8   8   4        0.03       -1.48     12.54 o 
  -8   9   4     1273.45     1352.82     45.86 o 
  -7   9   4       15.72       11.70      4.78 o 
  -6   9   4     6239.90     6033.65     85.11 o 
  -5   9   4      438.69      420.96     11.49 o 
  -4   9   4     3984.75     3871.09     39.97 o 
  -3   9   4     4941.92     4934.90     64.81 o 
  -2   9   4     2455.22     2395.36     24.14 o 
  -1   9   4     8640.32     8596.43     70.30 o 
   0   9   4     2169.38     2116.46     23.72 o 
   1   9   4    11000.35    10907.55     87.35 o 
   2   9   4     1369.75     1392.02     20.04 o 
   3   9   4     9063.19     8850.19    103.08 o 
   4   9   4      747.58      751.50     26.87 o 
   5   9   4     3075.47     3038.06     81.14 o 
   6   9   4     1783.12     1826.20     48.82 o 
   7   9   4        6.71        2.39      8.36 o 
   8   9   4      406.71      393.10     30.95 o 
  -8  10   4       39.00       36.12      9.04 o 
  -7  10   4      460.33      446.70     15.68 o 
  -6  10   4      204.97      219.03      9.97 o 
  -5  10   4      108.32       95.39      6.81 o 
  -4  10   4      264.62      263.19      9.19 o 
  -3  10   4      821.60      821.54     14.48 o 
  -2  10   4     1095.12     1020.51     15.55 o 
  -1  10   4      445.77      453.01      9.57 o 
   0  10   4     5236.56     5319.73     48.03 o 
   1  10   4       26.88       25.91      3.51 o 
   2  10   4     1049.85     1091.52     19.62 o 
   3  10   4      127.98      122.02      9.20 o 
   4  10   4       50.56       50.76      7.31 o 
   5  10   4       37.72       35.59      7.70 o 
   6  10   4      273.67      260.90     15.35 o 
   7  10   4      323.09      295.47     45.49 o 
  -8  11   4      265.76      271.05     22.94 o 
  -7  11   4       17.61       12.65      5.12 o 
  -6  11   4      975.50      987.05     41.33 o 
  -5  11   4      191.44      199.72      9.10 o 
  -4  11   4     2814.38     2739.02     37.01 o 
  -3  11   4     3357.82     3455.11     48.13 o 
  -2  11   4      301.18      266.55      8.23 o 
  -1  11   4     2321.03     2362.31     24.54 o 
   0  11   4     1257.47     1329.28     18.66 o 
   1  11   4     2917.79     2876.50     31.24 o 
   2  11   4      255.03      237.81      9.69 o 
   3  11   4     3759.36     3620.81     51.03 o 
   4  11   4      895.68      887.36     23.19 o 
   5  11   4     1164.04     1146.74     33.74 o 
   6  11   4      293.65      293.20     16.30 o 
   7  11   4        3.58       -6.61     23.25 o 
  -7  12   4      614.78      689.71     28.48 o 
  -6  12   4       18.25       25.28      5.40 o 
  -5  12   4     2967.89     2998.11     42.35 o 
  -4  12   4     1241.43     1257.45     28.24 o 
  -3  12   4     3830.83     3826.95     55.93 o 
  -2  12   4     3388.70     3312.76     52.58 o 
  -1  12   4     1052.41     1001.33     15.96 o 
   0  12   4     8563.23     8611.44     73.14 o 
   1  12   4      224.73      221.71      8.05 o 
   2  12   4     6961.61     6848.05     82.92 o 
   3  12   4       17.73       22.62      6.87 o 
   4  12   4     2892.81     2833.76     50.37 o 
   5  12   4     1865.91     1877.78     64.44 o 
   6  12   4      531.53      512.85     21.15 o 
   7  12   4     1130.98     1329.44    117.91 o 
  -7  13   4        3.77        6.62      6.88 o 
  -6  13   4      103.46       90.14      8.77 o 
  -5  13   4        8.55        3.60      4.30 o 
  -4  13   4      429.05      436.06     14.27 o 
  -3  13   4      526.05      524.36     13.72 o 
  -2  13   4     1019.77     1020.11     20.51 o 
  -1  13   4     1476.15     1514.24     23.00 o 
   0  13   4      237.92      251.37      8.58 o 
   1  13   4      410.49      419.12     11.62 o 
   2  13   4       21.81       16.30      5.07 o 
   3  13   4     1021.96      974.71     23.90 o 
   4  13   4       91.76       95.74     13.22 o 
   5  13   4       75.99       88.28     10.55 o 
   6  13   4       43.82       30.52     11.43 o 
   7  13   4      141.08       98.44     19.71 o 
  -7  14   4      521.28      564.17     30.11 o 
  -6  14   4       40.18       27.65      6.30 o 
  -5  14   4     1552.74     1560.39     39.42 o 
  -4  14   4       37.49       34.78      6.13 o 
  -3  14   4     1640.25     1596.05     27.94 o 
  -2  14   4     1400.51     1395.15     25.23 o 
  -1  14   4     2716.33     2645.00     38.62 o 
   0  14   4     3127.65     3187.13     35.36 o 
   1  14   4      219.52      226.57     11.30 o 
   2  14   4     1652.31     1593.75     30.93 o 
   3  14   4       77.59       74.36     18.99 o 
   4  14   4      134.62      148.63     13.03 o 
   5  14   4      756.29      820.93     25.16 o 
   6  14   4      208.32      241.28     25.03 o 
  -6  15   4     1450.41     1503.14     36.76 o 
  -5  15   4        8.73        9.76      5.13 o 
  -4  15   4     2678.23     2526.05     52.61 o 
  -3  15   4      730.60      669.75     22.57 o 
  -2  15   4     2279.91     2259.35     34.66 o 
  -1  15   4     1397.15     1429.65     25.81 o 
   0  15   4      311.25      288.70     10.71 o 
   1  15   4     2251.72     2202.14     30.46 o 
   2  15   4       85.78       69.02      8.27 o 
   3  15   4     3646.62     3647.69     55.25 o 
   4  15   4      754.18      740.53     22.85 o 
   5  15   4      778.41      762.49     27.20 o 
   6  15   4      712.96      731.76     92.01 o 
  -6  16   4       20.02       15.53      9.57 o 
  -5  16   4      477.49      486.48     25.04 o 
  -4  16   4        8.16       11.18      6.73 o 
  -3  16   4      375.14      351.97     23.66 o 
  -2  16   4      454.48      429.87     18.32 o 
  -1  16   4      102.56      109.13      9.50 o 
   0  16   4        2.00        5.85      5.06 o 
   1  16   4       85.07       69.97      9.63 o 
   2  16   4      406.03      444.07     19.08 o 
   3  16   4      152.24      120.74     11.17 o 
   4  16   4      378.35      415.13     21.42 o 
   5  16   4        1.53       -2.59      8.51 o 
  -6  17   4      699.70      808.36     88.01 o 
  -5  17   4        4.44       11.22     10.09 o 
  -4  17   4      667.38      677.75     25.04 o 
  -3  17   4      413.98      420.56     19.40 o 
  -2  17   4      599.04      571.65     21.76 o 
  -1  17   4     2488.99     2441.02     47.26 o 
   0  17   4       90.44       96.02      9.55 o 
   1  17   4     1735.29     1718.58     33.04 o 
   2  17   4      133.80      132.40     13.02 o 
   3  17   4     1349.08     1334.26     31.47 o 
   4  17   4      357.60      399.54     23.16 o 
   5  17   4      463.46      479.70     31.53 o 
  -5  18   4     1314.81     1462.10     69.17 o 
  -4  18   4       28.32       24.31     10.37 o 
  -3  18   4      813.29      802.12     31.46 o 
  -2  18   4     3079.77     3077.97     57.01 o 
  -1  18   4      171.78      199.54     16.38 o 
   0  18   4     1488.35     1519.39     50.28 o 
   1  18   4       53.45       45.95      9.22 o 
   2  18   4     2863.53     2942.42     59.56 o 
   3  18   4       52.07       63.66     10.42 o 
   4  18   4     1216.61     1197.11    102.99 o 
  -4  19   4       47.96       27.02     15.89 o 
  -3  19   4       66.38       75.44     11.58 o 
  -2  19   4      146.24      145.42     14.08 o 
  -1  19   4      611.95      591.95     26.15 o 
   0  19   4        9.65      -12.01     12.01 o 
   1  19   4      184.77      187.52     17.13 o 
   2  19   4       66.14       54.95      9.88 o 
   3  19   4       83.13       91.53     13.85 o 
   4  19   4        0.32       -3.13     10.09 o 
  -4  20   4       27.95       33.97     17.78 o 
  -3  20   4      395.92      427.91     38.97 o 
  -2  20   4      385.05      380.26     26.32 o 
  -1  20   4      111.22      113.52     16.63 o 
   2  20   4     1121.78     1269.43     66.43 o 
   3  20   4       36.38       45.41     14.67 o 
  -2  21   4      602.24      592.09     43.27 o 
  -1  21   4     1702.33     1905.49     78.35 o 
   2  21   4        0.16        5.77     12.01 o 
  -9   1   5      926.68      893.20     44.25 o 
  -8   1   5      288.53      292.17     20.53 o 
  -7   1   5     2443.08     2342.45     38.12 o 
  -6   1   5      883.21      821.28     19.86 o 
  -5   1   5     1633.51     1597.85     21.18 o 
  -4   1   5       36.38       43.16      3.41 o 
  -3   1   5    15479.78    15604.90    119.38 o 
  -2   1   5    22790.45    23755.08    204.71 o 
  -1   1   5     6588.12     6422.17    107.91 o 
   0   1   5     8772.19     9035.60     81.53 o 
   1   1   5      797.67      914.48     13.08 o 
   2   1   5    12007.39    12051.72     93.08 o 
   3   1   5      436.90      457.95     10.81 o 
   4   1   5     7845.23     7829.20     62.23 o 
   5   1   5     1553.96     1553.43     25.80 o 
   6   1   5     1942.28     2017.67     42.20 o 
   7   1   5      353.71      383.99     34.32 o 
  -9   2   5      814.11      841.56     43.34 o 
  -8   2   5     1493.43     1482.12     31.12 o 
  -7   2   5      608.28      567.36     17.79 o 
  -6   2   5     1492.71     1462.48     27.21 o 
  -5   2   5     1076.18     1049.96     16.52 o 
  -4   2   5     5058.25     5045.07     42.84 o 
  -3   2   5     4358.12     4346.58     39.61 o 
  -2   2   5    32732.04    33813.24    264.34 o 
  -1   2   5     6623.43     6740.09     63.26 o 
   0   2   5      252.63      256.44      6.00 o 
   1   2   5     9311.31     9174.59     83.30 o 
   2   2   5      208.45      215.17      5.10 o 
   3   2   5     7705.59     7858.70     70.23 o 
   4   2   5      484.78      488.45     10.13 o 
   5   2   5     1681.99     1699.71     27.44 o 
   6   2   5     3198.80     3148.06     68.06 o 
   7   2   5      417.79      428.00     26.27 o 
  -9   3   5      120.86      125.29     21.56 o 
  -8   3   5       13.59       14.89      6.47 o 
  -7   3   5       29.40       26.06      6.05 o 
  -6   3   5      744.03      740.83     14.78 o 
  -5   3   5      157.78      172.49      7.15 o 
  -4   3   5      447.29      463.78      8.97 o 
  -3   3   5      171.71      233.43      7.22 o 
  -2   3   5      930.13     1077.60     15.02 o 
  -1   3   5     3100.27     3584.97     37.36 o 
   0   3   5      129.33      144.48      9.73 o 
   1   3   5       40.82       57.80      5.06 o 
   2   3   5     2752.12     2790.95     27.49 o 
   3   3   5       66.34       69.51      5.13 o 
   4   3   5      578.28      584.29     14.65 o 
   5   3   5      300.84      289.67     18.37 o 
   6   3   5        0.22        1.09      6.08 o 
   7   3   5        9.61       18.76      9.03 o 
   8   3   5        0.90      -14.60     16.07 o 
  -9   4   5      967.26      985.31     46.91 o 
  -8   4   5      966.78      976.95     25.20 o 
  -7   4   5      263.03      279.76     13.65 o 
  -6   4   5     1291.98     1238.70     20.00 o 
  -5   4   5       13.25       14.82      3.26 o 
  -4   4   5     6409.32     6356.12     56.20 o 
  -3   4   5     4242.27     4377.09     37.47 o 
  -2   4   5    13004.21    13024.03    100.09 o 
  -1   4   5    10824.72    11170.64     86.12 o 
   0   4   5      174.74      201.99      7.27 o 
   1   4   5    32584.88    32218.68    241.48 o 
   2   4   5       19.69       35.39      3.21 o 
   3   4   5     1478.26     1436.57     22.17 o 
   4   4   5      260.49      249.86     13.88 o 
   5   4   5      909.76      906.06     25.22 o 
   6   4   5     3564.82     3542.28     66.71 o 
   7   4   5      318.52      301.28     21.15 o 
   8   4   5     1305.10     1409.00     70.82 o 
  -9   5   5      189.12      214.73     30.43 o 
  -8   5   5      370.33      404.02     17.35 o 
  -7   5   5     2696.07     2606.86     41.41 o 
  -6   5   5        5.88        2.42      3.10 o 
  -5   5   5     2905.55     2794.87     33.79 o 
  -4   5   5     1280.74     1204.06     17.68 o 
  -3   5   5     6495.28     6356.49     57.15 o 
  -2   5   5     5705.37     5733.33     51.07 o 
  -1   5   5     6014.35     6133.21     72.20 o 
   0   5   5     7577.75     7402.96     59.65 o 
   1   5   5     1346.43     1492.05     23.24 o 
   2   5   5    11027.17    11005.75     86.32 o 
   3   5   5      194.03      191.26      7.74 o 
   4   5   5     1530.00     1504.86     24.45 o 
   5   5   5     3612.90     3537.38     57.62 o 
   6   5   5     1015.22     1043.98     28.26 o 
   7   5   5     1609.88     1498.36     36.34 o 
   8   5   5       98.36      115.62     26.78 o 
  -9   6   5       55.73       53.35     17.66 o 
  -8   6   5       16.91       -0.47      5.48 o 
  -7   6   5       40.67       26.33      4.96 o 
  -6   6   5      186.65      189.27      8.69 o 
  -5   6   5      270.32      274.44      9.21 o 
  -4   6   5        4.80        7.11      2.77 o 
  -3   6   5       71.05       93.73      5.22 o 
  -2   6   5     3221.32     3612.53     34.26 o 
  -1   6   5      130.92      141.36      5.21 o 
   0   6   5        6.29        5.52      1.87 o 
   1   6   5     1819.72     1908.16     21.21 o 
   2   6   5     1439.97     1483.71     20.72 o 
   3   6   5        3.29        3.34      2.80 o 
   4   6   5      100.92      104.23      7.36 o 
   5   6   5      196.65      223.07     12.28 o 
   6   6   5      209.21      214.12     17.13 o 
   7   6   5       17.36       19.23      8.55 o 
   8   6   5       98.10      134.20     21.01 o 
  -8   7   5      158.05      157.05     15.17 o 
  -7   7   5     3063.13     2941.43     37.13 o 
  -6   7   5       22.66       15.29      4.07 o 
  -5   7   5     3645.11     3525.11     38.44 o 
  -4   7   5      144.72      139.77      7.20 o 
  -3   7   5     8057.11     8020.08     67.76 o 
  -2   7   5     4737.93     4714.28     42.79 o 
  -1   7   5     6757.53     6943.73     66.12 o 
   0   7   5    13870.13    13709.92     98.88 o 
   1   7   5      893.67     1017.65     15.94 o 
   2   7   5     4658.46     4651.34     51.06 o 
   3   7   5        4.28        6.96      3.09 o 
   4   7   5     1444.94     1402.10     27.71 o 
   5   7   5     1984.97     1997.33     36.09 o 
   6   7   5      593.21      637.41     38.22 o 
   7   7   5     1374.84     1428.52     81.79 o 
   8   7   5        5.70      -11.04     15.63 o 
  -8   8   5     1384.29     1468.37     38.40 o 
  -7   8   5      121.54      134.24      8.63 o 
  -6   8   5     4215.85     4097.00     44.91 o 
  -5   8   5      286.28      279.39     11.29 o 
  -4   8   5     4638.05     4429.82     44.17 o 
  -3   8   5     2719.97     2668.44     29.47 o 
  -2   8   5     7276.59     7245.23     73.04 o 
  -1   8   5     3824.41     3892.40     36.71 o 
   0   8   5       10.72       17.07      2.30 o 
   1   8   5     9517.75     9450.21     77.29 o 
   2   8   5     1191.80     1274.05     32.92 o 
   3   8   5     6139.85     5938.34     58.80 o 
   4   8   5     1880.63     1821.42     33.07 o 
   5   8   5     1690.55     1707.78     33.46 o 
   6   8   5     1083.95     1104.11     27.90 o 
   7   8   5      191.13      220.12     16.37 o 
  -8   9   5       32.07       43.36      9.37 o 
  -7   9   5       39.15       46.37      5.94 o 
  -6   9   5       30.99       36.80      5.30 o 
  -5   9   5      238.70      239.92      9.41 o 
  -4   9   5        7.11        1.52      2.79 o 
  -3   9   5       35.68       44.62      4.41 o 
  -2   9   5      337.10      346.35      8.16 o 
  -1   9   5        0.20        0.91      2.21 o 
   0   9   5      780.89      756.09     13.06 o 
   1   9   5      233.62      245.64      7.70 o 
   2   9   5      893.77      907.63     16.53 o 
   3   9   5     1306.26     1292.07     21.25 o 
   4   9   5        1.34       -3.98      3.98 o 
   5   9   5       37.54       37.18     10.42 o 
   6   9   5        6.75       10.21      6.37 o 
   7   9   5        0.57       11.05     11.81 o 
  -8  10   5     1468.89     1545.62     66.85 o 
  -7  10   5      138.03      142.30      9.61 o 
  -6  10   5     1163.95     1173.30     21.33 o 
  -5  10   5       94.87      100.34      6.92 o 
  -4  10   5     2829.66     2781.75     45.32 o 
  -3  10   5     1051.77     1040.13     16.94 o 
  -2  10   5     5388.13     5464.15     49.82 o 
  -1  10   5     2173.49     2130.98     24.97 o 
   0  10   5      539.70      562.79     11.61 o 
   1  10   5    10323.78    10105.73     89.30 o 
   2  10   5       44.84       41.92      4.94 o 
   3  10   5     6433.14     6180.22     93.35 o 
   4  10   5      350.83      373.17     15.50 o 
   5  10   5     1798.76     1796.01     36.00 o 
   6  10   5     1299.79     1320.62     32.03 o 
   7  10   5      422.82      360.79     28.63 o 
  -8  11   5      439.31      533.04     30.00 o 
  -7  11   5     1006.97     1106.12     35.29 o 
  -6  11   5        8.76       12.99      4.47 o 
  -5  11   5     2069.93     2054.59     37.27 o 
  -4  11   5      195.33      203.64      8.76 o 
  -3  11   5     3809.16     3760.53     55.92 o 
  -2  11   5     1927.41     1972.10     33.35 o 
  -1  11   5     1540.78     1498.22     20.41 o 
   0  11   5     8838.33     8769.53     74.46 o 
   1  11   5      232.10      247.83      9.15 o 
   2  11   5     2766.80     2698.32     41.26 o 
   3  11   5        1.18        4.82      6.04 o 
   4  11   5     2852.53     2737.42     45.14 o 
   5  11   5     1555.91     1522.09     33.45 o 
   6  11   5      443.34      455.80     30.33 o 
   7  11   5      957.99     1029.69     45.43 o 
  -7  12   5       59.30       57.16      8.63 o 
  -6  12   5       13.07       13.81      4.91 o 
  -5  12   5       60.24       54.60      6.10 o 
  -4  12   5     1738.70     1752.88     35.95 o 
  -3  12   5      202.67      199.49      8.34 o 
  -2  12   5       13.10       18.12      4.34 o 
  -1  12   5       38.78       48.83      5.32 o 
   0  12   5       51.85       46.38      4.82 o 
   1  12   5     1797.08     1702.81     24.91 o 
   2  12   5      177.53      208.15     15.26 o 
   3  12   5      439.54      449.65     19.24 o 
   4  12   5       74.70       56.70      8.40 o 
   5  12   5        0.50        2.87      6.54 o 
   6  12   5       23.24       23.95     11.18 o 
   7  12   5        6.17       14.55     15.54 o 
  -7  13   5      912.88      989.00     39.42 o 
  -6  13   5       66.42       76.57      9.44 o 
  -5  13   5     1719.12     1805.27     31.69 o 
  -4  13   5      474.52      475.35     12.87 o 
  -3  13   5     5440.58     5451.55     68.05 o 
  -2  13   5     2129.45     2047.68     37.15 o 
  -1  13   5     2595.31     2544.11     35.78 o 
   0  13   5     2385.19     2313.56     30.23 o 
   1  13   5       10.19        7.11      3.56 o 
   2  13   5     3696.10     3592.91     51.95 o 
   3  13   5        2.94        5.13      5.31 o 
   4  13   5     1743.30     1739.42     57.25 o 
   5  13   5     1316.00     1323.18     31.90 o 
   6  13   5      639.15      589.99     34.24 o 
  -7  14   5       69.58       51.96     12.51 o 
  -6  14   5     1480.63     1491.78     30.88 o 
  -5  14   5       24.29       17.06      4.99 o 
  -4  14   5     1815.32     1810.55     34.92 o 
  -3  14   5     2327.82     2269.43     35.45 o 
  -2  14   5     4449.59     4381.33     53.83 o 
  -1  14   5      570.76      535.88     15.41 o 
   0  14   5      443.60      451.26     12.57 o 
   1  14   5     1319.29     1309.83     22.26 o 
   2  14   5       19.17        5.30      4.90 o 
   3  14   5     1613.59     1557.63     32.61 o 
   4  14   5      789.21      760.74     30.32 o 
   5  14   5     1067.04     1082.37     29.14 o 
   6  14   5      599.69      637.67     41.41 o 
  -6  15   5       54.07       51.93     12.03 o 
  -5  15   5       11.05       15.00      5.81 o 
  -4  15   5        0.13        2.76      5.69 o 
  -3  15   5       81.20       76.52      8.20 o 
  -2  15   5       65.63       62.07      7.19 o 
  -1  15   5      499.63      474.09     15.02 o 
   0  15   5     1122.90     1089.29     20.22 o 
   1  15   5      305.23      299.67     11.37 o 
   2  15   5       68.28       64.96      8.43 o 
   3  15   5       21.89        9.19      8.33 o 
   4  15   5       51.83       47.80      9.15 o 
   5  15   5       30.69       40.46     13.95 o 
   6  15   5       21.36       47.13     14.02 o 
  -6  16   5     1340.31     1511.90    118.85 o 
  -5  16   5       42.28       36.08      9.99 o 
  -4  16   5     1755.73     1671.49     39.67 o 
  -3  16   5      157.64      150.08     13.20 o 
  -2  16   5     3760.96     3730.22     50.06 o 
  -1  16   5     3443.97     3498.39     51.26 o 
   0  16   5       78.57       88.75      9.40 o 
   1  16   5     1552.37     1611.76     32.43 o 
   2  16   5       26.22       30.81      7.36 o 
   3  16   5     2503.33     2460.34     44.66 o 
   4  16   5      475.75      513.69     20.84 o 
   5  16   5      514.39      522.82     31.48 o 
  -5  17   5      713.38      762.39     48.68 o 
  -4  17   5       51.40       80.93     17.19 o 
  -3  17   5     1004.19     1034.10     30.41 o 
  -2  17   5      270.54      249.25     15.89 o 
  -1  17   5      361.18      393.13     16.25 o 
   0  17   5     1180.12     1212.55     33.58 o 
   1  17   5        0.24       -0.59      5.11 o 
   2  17   5     1921.22     1972.72     38.67 o 
   3  17   5       16.37       14.87      6.74 o 
   4  17   5      898.40      911.00     52.07 o 
   5  17   5      270.43      284.74     38.15 o 
  -5  18   5       14.00       -1.12     12.95 o 
  -4  18   5       84.80       78.51     16.81 o 
  -3  18   5      137.63      122.13     12.79 o 
  -2  18   5      496.50      500.51     24.51 o 
  -1  18   5        6.52       11.36      8.02 o 
   0  18   5        1.01        1.06      5.84 o 
   1  18   5       15.59       20.22      8.25 o 
   2  18   5        5.99       27.20      7.49 o 
   3  18   5      210.96      214.53     16.13 o 
   4  18   5      123.22      135.39     23.37 o 
  -4  19   5       78.28      120.44     24.96 o 
  -3  19   5     1243.00     1181.65     61.05 o 
  -2  19   5      490.33      464.28     35.56 o 
  -1  19   5      184.60      217.12     17.87 o 
   0  19   5     1522.89     1438.56     54.33 o 
   1  19   5       47.55       35.93     13.12 o 
   2  19   5     2756.70     2857.18     52.95 o 
   3  19   5       62.18       55.75     36.38 o 
  -3  20   5      200.48      186.73     29.08 o 
  -2  20   5      154.49      189.79     28.20 o 
  -1  20   5      607.00      640.16     78.44 o 
   1  20   5     1030.88     1048.79     61.28 o 
   2  20   5       80.38       78.66     16.48 o 
  -2  21   5        7.36       12.24     16.84 o 
  -1  21   5       16.38       11.66     15.54 o 
  -9   0   6      518.57      361.09     44.56 o 
  -8   0   6      221.43      201.27     18.26 o 
  -7   0   6     7411.12     7026.75    113.92 o 
  -6   0   6     1189.45     1254.60     44.85 o 
  -5   0   6    11439.86    10884.12    145.95 o 
  -4   0   6       19.99       21.33      4.89 o 
  -3   0   6    10766.88    10439.38    118.35 o 
  -2   0   6     2625.76     2649.35     37.38 o 
  -1   0   6     5937.39     5872.00     80.43 o 
   0   0   6    11426.68    11333.38    123.16 o 
   1   0   6     1549.01     1743.96     26.96 o 
   2   0   6     4616.36     4492.27     57.13 o 
   3   0   6        7.63        6.89      3.40 o 
   4   0   6    21901.85    21367.60    286.80 o 
   5   0   6     5292.58     4963.75    102.94 o 
   6   0   6     2818.88     2768.99     72.12 o 
  -9   1   6      175.56      205.17     26.66 o 
  -8   1   6      182.56      208.65     14.84 o 
  -7   1   6      264.91      276.25     14.81 o 
  -6   1   6     1813.00     1728.37     30.48 o 
  -5   1   6      177.41      178.35      7.30 o 
  -4   1   6     2665.50     2507.57     25.62 o 
  -3   1   6      148.06      168.95      5.46 o 
  -2   1   6     1714.48     1718.16     19.39 o 
  -1   1   6     1418.38     1383.07     20.30 o 
   0   1   6     1929.28     2029.60     20.79 o 
   1   1   6     3705.51     3759.76     33.93 o 
   2   1   6       62.05       74.45      4.05 o 
   3   1   6     2651.95     2734.31     26.70 o 
   4   1   6      201.32      216.00      7.62 o 
   5   1   6     1162.36     1161.60     25.79 o 
   6   1   6      550.64      557.48     19.37 o 
  -9   2   6      219.18      205.81     26.47 o 
  -8   2   6        4.21       13.95     10.09 o 
  -7   2   6     1183.09     1264.30     32.21 o 
  -6   2   6     1679.44     1609.86     29.26 o 
  -5   2   6     3290.89     3134.29     34.18 o 
  -4   2   6        0.36        3.00      2.16 o 
  -3   2   6     2158.26     2009.21     22.07 o 
  -2   2   6        2.39        2.92      1.83 o 
  -1   2   6       85.26      169.49      6.05 o 
   0   2   6     2538.99     2450.29     23.98 o 
   1   2   6       18.10       40.01      3.32 o 
   2   2   6     1221.95     1091.28     14.89 o 
   3   2   6      332.65      331.71      8.46 o 
   4   2   6     3535.22     3561.19     38.96 o 
   5   2   6     1906.32     1872.12     43.51 o 
   6   2   6      513.63      521.67     23.47 o 
   7   2   6      160.74      160.87     19.57 o 
  -9   3   6      974.25      973.23     78.79 o 
  -8   3   6     1016.75      969.62     25.41 o 
  -7   3   6      857.99      857.71     22.42 o 
  -6   3   6     6352.12     6187.73     64.69 o 
  -5   3   6        0.79        5.74      3.23 o 
  -4   3   6     6877.46     6693.89     59.01 o 
  -3   3   6      515.52      498.43     11.11 o 
  -2   3   6     9649.47     9642.08     76.81 o 
  -1   3   6    18311.57    18366.24    137.34 o 
   0   3   6     2345.49     2270.19     22.54 o 
   1   3   6    16075.07    16018.27    120.45 o 
   2   3   6        5.96        1.76      2.08 o 
   3   3   6     3601.76     3461.07     34.58 o 
   4   3   6      621.86      618.66     15.18 o 
   5   3   6     6522.21     6252.15     68.08 o 
   6   3   6     2488.49     2504.53     63.51 o 
   7   3   6      181.16      239.24     19.01 o 
  -9   4   6        9.48        5.14     13.29 o 
  -8   4   6      396.61      424.38     17.93 o 
  -7   4   6      538.18      531.33     17.70 o 
  -6   4   6       10.91       18.56      4.27 o 
  -5   4   6       38.43       38.53      4.92 o 
  -4   4   6     1087.58     1121.84     17.19 o 
  -3   4   6     3409.99     3464.55     32.04 o 
  -2   4   6      392.36      456.17      9.11 o 
  -1   4   6     1542.92     1604.34     18.51 o 
   0   4   6     4547.35     4640.36     40.66 o 
   1   4   6      705.30      768.79     12.62 o 
   2   4   6     1787.71     1784.18     20.84 o 
   3   4   6       49.57       57.42      5.68 o 
   4   4   6       13.80       13.13      3.73 o 
   5   4   6       56.72       70.64     13.68 o 
   6   4   6      372.31      348.51     16.91 o 
   7   4   6      974.42      967.73     34.50 o 
   8   4   6        8.95       26.20     20.72 o 
  -9   5   6      137.84      118.82     21.34 o 
  -8   5   6       27.48       19.75      7.52 o 
  -7   5   6      288.71      306.59     14.56 o 
  -6   5   6     3996.52     3788.29     41.81 o 
  -5   5   6       24.67       36.86      4.60 o 
  -4   5   6     1386.91     1355.96     25.12 o 
  -3   5   6      665.54      687.63     11.40 o 
  -2   5   6      577.09      494.37      9.96 o 
  -1   5   6     1111.08      959.62     13.57 o 
   0   5   6     1507.76     1494.52     16.41 o 
   1   5   6     4599.92     4662.79     41.56 o 
   2   5   6      100.14       98.44      5.93 o 
   3   5   6     1324.05     1359.41     22.63 o 
   4   5   6      148.62      152.17     10.70 o 
   5   5   6     1715.76     1715.48     39.68 o 
   6   5   6      543.45      540.07     27.52 o 
   7   5   6        0.71        8.72      7.92 o 
   8   5   6      404.01      464.52     44.39 o 
  -8   6   6     1146.68     1231.26     45.97 o 
  -7   6   6     3057.04     3057.95     43.01 o 
  -6   6   6       44.31       57.62      5.75 o 
  -5   6   6     5224.01     5036.78     49.86 o 
  -4   6   6      465.05      463.39     12.90 o 
  -3   6   6    12270.86    11758.41     94.33 o 
  -2   6   6     2681.02     2649.77     27.93 o 
  -1   6   6     5677.31     5686.35     49.42 o 
   0   6   6    13613.64    13822.16    100.04 o 
   1   6   6       56.48       56.33      4.79 o 
   2   6   6    20378.63    20007.76    162.68 o 
   3   6   6       43.88       43.50      5.10 o 
   4   6   6     2846.96     2873.59     45.09 o 
   5   6   6      588.99      562.47     20.10 o 
   6   6   6     1507.33     1578.38     36.93 o 
   7   6   6     1959.58     2148.54     59.51 o 
   8   6   6        1.84       13.83     19.66 o 
  -8   7   6      524.55      533.95     30.39 o 
  -7   7   6       75.00       71.21      7.68 o 
  -6   7   6     1415.16     1362.70     24.54 o 
  -5   7   6      233.07      252.58      9.36 o 
  -4   7   6     1351.75     1352.74     20.12 o 
  -3   7   6        0.52        5.22      2.71 o 
  -2   7   6      119.19       95.02      4.87 o 
  -1   7   6      422.69      382.51      8.14 o 
   0   7   6        4.16        4.88      2.36 o 
   1   7   6      724.64      741.23     14.27 o 
   2   7   6        0.36       -0.09      2.46 o 
   3   7   6     3052.36     2953.10     35.82 o 
   4   7   6      299.54      279.48     13.95 o 
   5   7   6      467.55      448.92     21.32 o 
   6   7   6       10.54       11.70      7.05 o 
   7   7   6      232.43      231.10     16.67 o 
  -8   8   6      476.76      527.54     39.12 o 
  -7   8   6     1053.84     1006.30     20.36 o 
  -6   8   6        0.28        5.17      3.89 o 
  -5   8   6      328.77      314.59     10.45 o 
  -4   8   6       99.82      104.25      6.43 o 
  -3   8   6     3353.12     3215.74     34.30 o 
  -2   8   6     1769.63     1816.38     24.81 o 
  -1   8   6     2691.60     2687.89     26.65 o 
   0   8   6     3988.25     4004.45     38.79 o 
   1   8   6        1.33        4.72      2.90 o 
   2   8   6      661.23      632.62     13.90 o 
   3   8   6        2.85        4.94      3.54 o 
   4   8   6     1877.16     1820.71     33.81 o 
   5   8   6      206.80      213.06     13.19 o 
   6   8   6      478.40      459.43     20.34 o 
   7   8   6      601.02      585.33     34.04 o 
  -8   9   6     1817.07     1843.47     76.88 o 
  -7   9   6       67.88       74.98      6.98 o 
  -6   9   6     3186.87     3137.27     51.21 o 
  -5   9   6      234.28      211.44      9.22 o 
  -4   9   6     5912.53     5687.83     62.09 o 
  -3   9   6      540.00      531.53     11.82 o 
  -2   9   6     7450.12     7441.59     60.17 o 
  -1   9   6     6215.67     6289.28     55.95 o 
   0   9   6      237.49      208.50      7.53 o 
   1   9   6     9684.86     9403.25     84.54 o 
   2   9   6      114.58       94.99      6.72 o 
   3   9   6     3632.92     3558.29     50.58 o 
   4   9   6     1352.64     1338.29     42.24 o 
   5   9   6     4328.93     4236.32     61.57 o 
   6   9   6      859.14      897.76     28.16 o 
   7   9   6      155.46      170.21     22.16 o 
  -8  10   6       42.73       44.33     10.77 o 
  -7  10   6      449.53      422.46     13.97 o 
  -6  10   6        9.00       13.41      4.62 o 
  -5  10   6      267.99      265.92     10.38 o 
  -4  10   6        0.11        3.89      3.15 o 
  -3  10   6      802.35      855.24     15.52 o 
  -2  10   6      331.44      331.71     10.08 o 
  -1  10   6      642.67      644.30     12.71 o 
   0  10   6     3390.88     3195.95     36.70 o 
   1  10   6        0.60        4.59      3.10 o 
   2  10   6      203.41      202.89      9.01 o 
   3  10   6      405.48      405.17     25.06 o 
   4  10   6      621.71      564.37     19.03 o 
   5  10   6       70.77       78.49     10.05 o 
   6  10   6       54.37       54.27      9.53 o 
   7  10   6      245.10      222.90     53.01 o 
  -8  11   6      415.50      346.73     32.61 o 
  -7  11   6      184.13      188.51     11.70 o 
  -6  11   6     1022.22     1079.63     21.02 o 
  -5  11   6      207.24      229.14     10.01 o 
  -4  11   6     2908.32     2859.00     34.31 o 
  -3  11   6      238.73      234.25      9.63 o 
  -2  11   6     1354.74     1321.99     23.67 o 
  -1  11   6     1044.85     1048.57     17.09 o 
   0  11   6      228.77      220.53      8.94 o 
   1  11   6      885.56      880.41     17.21 o 
   2  11   6      162.41      155.19      8.43 o 
   3  11   6     2426.78     2360.66     40.18 o 
   4  11   6     1470.55     1417.04     31.18 o 
   5  11   6      974.65      995.98     27.35 o 
   6  11   6      335.53      438.48     36.39 o 
   7  11   6      266.18      202.73     57.98 o 
  -7  12   6     1297.15     1388.72    149.44 o 
  -6  12   6      234.11      228.31     11.61 o 
  -5  12   6     3023.93     3025.88     37.55 o 
  -4  12   6      787.92      771.79     20.93 o 
  -3  12   6     2695.46     2551.59     37.80 o 
  -2  12   6     2238.51     2225.03     33.43 o 
  -1  12   6     3020.21     2865.50     35.49 o 
   0  12   6     1912.11     1927.99     27.26 o 
   1  12   6      748.05      669.75     19.60 o 
   2  12   6     4119.52     4038.04     46.34 o 
   3  12   6      399.56      374.37     26.29 o 
   4  12   6     2020.96     1969.63     38.24 o 
   5  12   6      954.99      981.26     28.90 o 
   6  12   6     1028.13     1088.07     45.90 o 
  -7  13   6       49.86       48.51     17.54 o 
  -6  13   6      249.11      263.86     18.92 o 
  -5  13   6       18.99       13.73      4.48 o 
  -4  13   6       38.30       41.73      7.65 o 
  -3  13   6      136.87      145.37      9.72 o 
  -2  13   6     1533.44     1478.09     27.21 o 
  -1  13   6      508.42      493.86     15.80 o 
   0  13   6      112.86      105.79      7.36 o 
   1  13   6     1099.35     1078.97     25.05 o 
   2  13   6       15.88        3.40      5.05 o 
   3  13   6       65.28       51.97      8.24 o 
   4  13   6      167.09      114.15     13.89 o 
   5  13   6      192.85      192.98     17.54 o 
   6  13   6       35.85       39.09     15.35 o 
  -7  14   6      403.26      418.86     36.03 o 
  -6  14   6      201.68      211.24     14.04 o 
  -5  14   6      553.04      533.34     19.19 o 
  -4  14   6      353.13      320.69     13.97 o 
  -3  14   6     3178.00     3098.06     44.04 o 
  -2  14   6     1326.86     1304.95     25.52 o 
  -1  14   6     1079.79     1035.02     23.92 o 
   0  14   6     3410.88     3444.05     44.99 o 
   1  14   6      366.96      351.38     12.22 o 
   2  14   6     1249.64     1294.61     29.24 o 
   3  14   6        6.48        1.89      5.78 o 
   4  14   6      555.13      589.73     24.75 o 
   5  14   6      468.22      501.46     27.76 o 
   6  14   6      315.14      316.66     28.52 o 
  -6  15   6     1461.86     1584.24     79.21 o 
  -5  15   6       63.20       50.81      9.10 o 
  -4  15   6     1054.03     1050.90     26.94 o 
  -3  15   6     1112.24     1003.79     31.22 o 
  -2  15   6     2518.18     2490.42     41.48 o 
  -1  15   6     4643.45     4648.63     62.40 o 
   0  15   6     2412.30     2320.75     32.49 o 
   1  15   6     1978.54     1962.59     29.85 o 
   2  15   6      203.29      170.49     12.39 o 
   3  15   6     1280.59     1235.30     30.05 o 
   4  15   6      296.47      301.58     16.85 o 
   5  15   6     1527.30     1635.28     81.12 o 
  -6  16   6        9.39       11.89     11.48 o 
  -5  16   6       42.11       27.17     16.19 o 
  -4  16   6       28.17       21.87      7.76 o 
  -3  16   6      751.30      786.90     21.12 o 
  -2  16   6       69.12       87.28     13.40 o 
  -1  16   6      615.04      622.67     19.58 o 
   0  16   6      816.55      819.54     22.40 o 
   1  16   6        9.32       12.59      5.38 o 
   2  16   6      255.40      265.26     15.20 o 
   3  16   6        9.32        6.75      6.23 o 
   4  16   6      245.45      254.70     36.03 o 
   5  16   6        0.12       -5.23      9.77 o 
  -5  17   6       86.03       67.46     19.43 o 
  -4  17   6      831.56      808.28     33.09 o 
  -3  17   6      134.36      138.79     15.47 o 
  -2  17   6      571.27      535.29     19.20 o 
  -1  17   6     2236.35     2247.94     40.27 o 
   0  17   6      535.65      556.31     19.21 o 
   1  17   6      962.68      930.36     25.37 o 
   2  17   6       19.56       16.17      7.14 o 
   3  17   6      644.46      683.62     25.25 o 
   4  17   6      311.05      304.23     30.99 o 
  -5  18   6      751.63      774.46     51.80 o 
  -4  18   6       41.55       36.36     14.09 o 
  -3  18   6     1663.35     1755.40     47.75 o 
  -2  18   6      144.29      160.84     16.31 o 
  -1  18   6      833.12      819.51     23.66 o 
   0  18   6     2030.17     2087.26     39.23 o 
   1  18   6        3.76        3.69      7.52 o 
   2  18   6     1487.55     1471.38     36.59 o 
   3  18   6       12.13       25.37     12.32 o 
   4  18   6     1030.81     1004.09     44.62 o 
  -4  19   6       72.89      103.49     24.25 o 
  -3  19   6        3.51       13.60     15.25 o 
  -2  19   6      148.29      144.15     20.99 o 
  -1  19   6        2.39        9.79     10.34 o 
   0  19   6        1.13        7.95      8.13 o 
   1  19   6      125.04      108.43     18.35 o 
   2  19   6      111.32       80.07     13.52 o 
   3  19   6       76.61       79.93     21.28 o 
  -3  20   6      848.38      884.07     55.34 o 
  -2  20   6      278.22      307.82     34.73 o 
  -1  20   6      361.37      300.20     24.45 o 
   0  20   6      925.67      964.78     59.87 o 
   1  20   6       35.87       71.76     24.02 o 
   2  20   6     1112.25     1138.11     45.65 o 
  -1  21   6      648.13      726.84     49.33 o 
  -9   1   7       98.06       69.71     18.40 o 
  -8   1   7      613.99      653.79     20.79 o 
  -7   1   7     2897.87     2846.59     48.49 o 
  -6   1   7        2.56       -0.42      4.74 o 
  -5   1   7     4566.77     4482.35     49.23 o 
  -4   1   7      248.04      263.70      7.15 o 
  -3   1   7    11927.15    12130.32     84.86 o 
  -2   1   7       88.71       60.18      3.89 o 
  -1   1   7     5763.30     5997.95     47.59 o 
   0   1   7    15468.67    15347.48    109.49 o 
   1   1   7     4795.49     5126.70     42.09 o 
   2   1   7     3571.26     3465.07     33.87 o 
   3   1   7      522.45      495.87     11.48 o 
   4   1   7     3210.32     3159.37     36.65 o 
   5   1   7     2893.48     2936.99     40.38 o 
   6   1   7      952.62     1010.87     29.41 o 
  -9   2   7      795.29      783.12     52.01 o 
  -8   2   7      925.99      942.44     31.72 o 
  -7   2   7     2008.76     1927.22     35.10 o 
  -6   2   7     1765.69     1651.38     30.13 o 
  -5   2   7      963.09      946.19     16.43 o 
  -4   2   7     3041.01     2974.73     29.91 o 
  -3   2   7     1975.12     1926.37     21.43 o 
  -2   2   7    10474.26    10712.00     79.07 o 
  -1   2   7     6148.01     6338.07     52.80 o 
   0   2   7     5513.57     5640.31     45.26 o 
   1   2   7    11628.99    11544.53     90.23 o 
   2   2   7      228.08      263.72      8.73 o 
   3   2   7     3136.86     3057.80     34.37 o 
   4   2   7      504.51      499.56     14.12 o 
   5   2   7     1976.29     2076.91     39.63 o 
   6   2   7     1129.43     1118.38     54.79 o 
   7   2   7      494.96      425.26     42.86 o 
  -9   3   7        9.04        4.88     20.93 o 
  -8   3   7       14.95       12.60      6.25 o 
  -7   3   7       19.26       23.15      6.07 o 
  -6   3   7      421.02      390.70     14.77 o 
  -5   3   7     2145.40     2081.22     26.72 o 
  -4   3   7      171.17      165.88      7.01 o 
  -3   3   7       18.73       25.38      3.15 o 
  -2   3   7     1408.32     1598.04     18.36 o 
  -1   3   7      176.36      194.84      6.73 o 
   0   3   7        3.88       11.08      2.08 o 
   1   3   7        1.16       11.09      2.61 o 
   2   3   7       59.91       61.08      4.40 o 
   3   3   7       63.97       78.59      6.60 o 
   4   3   7       35.72       42.90      5.69 o 
   5   3   7      416.43      451.05     14.72 o 
   6   3   7       36.59       38.14      8.14 o 
   7   3   7       39.45       42.47     10.37 o 
  -8   4   7      923.91      946.51     30.75 o 
  -7   4   7     1595.46     1629.08     32.05 o 
  -6   4   7     1178.27     1244.52     20.80 o 
  -5   4   7       77.86       83.20      6.06 o 
  -4   4   7     5331.11     5163.06     49.14 o 
  -3   4   7     1754.61     1899.43     21.58 o 
  -2   4   7    12757.71    12869.21    104.30 o 
  -1   4   7      723.91      646.99     10.42 o 
   0   4   7     4109.23     4361.79     37.06 o 
   1   4   7    17070.40    16715.72    126.85 o 
   2   4   7       14.63       19.33      3.09 o 
   3   4   7     4127.20     4041.86     53.99 o 
   4   4   7      159.75      155.13      9.14 o 
   5   4   7      871.10      907.33     26.11 o 
   6   4   7      785.92      815.79     32.06 o 
   7   4   7      154.80      139.58     13.80 o 
  -8   5   7     1107.46     1167.82     40.40 o 
  -7   5   7     1285.60     1265.83     28.04 o 
  -6   5   7      803.49      748.52     16.03 o 
  -5   5   7     3202.64     3132.96     35.77 o 
  -4   5   7     1031.15     1043.59     17.17 o 
  -3   5   7     4453.49     4473.80     44.30 o 
  -2   5   7      905.32      892.32     13.15 o 
  -1   5   7     4091.09     4137.31     36.26 o 
   0   5   7    12004.48    11959.08     93.75 o 
   1   5   7     2517.07     2447.55     42.39 o 
   2   5   7     4051.82     3854.24     56.88 o 
   3   5   7      224.96      225.29     10.11 o 
   4   5   7     2284.26     2275.64     33.72 o 
   5   5   7      287.89      325.82     15.90 o 
   6   5   7     1556.13     1536.46     35.99 o 
   7   5   7      849.34      913.51     47.97 o 
  -8   6   7       10.20       21.28     21.10 o 
  -7   6   7      266.87      270.27     14.28 o 
  -6   6   7        0.36       -3.37      3.37 o 
  -5   6   7      790.52      761.03     15.52 o 
  -4   6   7        0.15        3.75      3.31 o 
  -3   6   7       14.34       29.09      5.81 o 
  -2   6   7      128.02      133.70      5.60 o 
  -1   6   7      165.48      182.58      6.03 o 
   0   6   7       30.35       46.77      3.39 o 
   1   6   7     1783.23     1779.17     24.30 o 
   2   6   7       55.31       58.47      5.25 o 
   3   6   7      408.34      396.07     14.23 o 
   4   6   7       13.87        8.76      4.25 o 
   5   6   7       34.17       37.15      7.57 o 
   6   6   7        3.83        7.37      6.49 o 
   7   6   7       33.60       27.12      9.96 o 
  -8   7   7      851.11      876.93     46.24 o 
  -7   7   7     1512.84     1510.87     25.55 o 
  -6   7   7        6.20        8.08      4.19 o 
  -5   7   7     1937.03     1880.58     29.83 o 
  -4   7   7       24.13       23.31      3.99 o 
  -3   7   7     5181.67     4994.44     47.55 o 
  -2   7   7     2656.09     2739.85     27.79 o 
  -1   7   7     2427.13     2532.90     25.88 o 
   0   7   7    12956.02    12851.19    109.36 o 
   1   7   7      848.08      890.36     30.48 o 
   2   7   7     6787.99     6551.79     63.90 o 
   3   7   7       15.56       16.43      3.96 o 
   4   7   7     2796.40     2809.93     37.27 o 
   5   7   7      392.30      411.88     18.24 o 
   6   7   7     1629.17     1637.46     40.95 o 
   7   7   7      732.90      829.59     39.63 o 
  -8   8   7     1146.98     1215.85     57.63 o 
  -7   8   7      501.84      480.85     14.48 o 
  -6   8   7     2882.48     2750.10     40.49 o 
  -5   8   7       20.95       16.35      4.16 o 
  -4   8   7     4184.34     4118.99     50.11 o 
  -3   8   7       44.77       44.20      4.54 o 
  -2   8   7     4141.66     4101.10     37.82 o 
  -1   8   7     3044.43     3130.99     33.13 o 
   0   8   7      773.59      770.41     15.20 o 
   1   8   7     7939.73     7660.45     71.85 o 
   2   8   7       68.67       89.52      6.61 o 
   3   8   7     5072.56     4878.54     52.97 o 
   4   8   7      512.51      521.19     17.97 o 
   5   8   7     2444.93     2429.37     64.03 o 
   6   8   7      484.70      480.19     21.56 o 
   7   8   7      204.05      189.47     40.94 o 
  -8   9   7       23.94       26.98     13.87 o 
  -7   9   7      112.22      132.82      8.92 o 
  -6   9   7       54.25       44.86      5.79 o 
  -5   9   7        3.47        4.85      3.83 o 
  -4   9   7      282.98      269.39     12.26 o 
  -3   9   7      366.18      358.34     10.20 o 
  -2   9   7      349.52      330.50     10.12 o 
  -1   9   7      532.74      555.64     13.49 o 
   0   9   7       36.70       43.45      4.83 o 
   1   9   7       43.01       48.71      5.22 o 
   2   9   7       37.10       38.84      5.91 o 
   3   9   7      172.04      171.97      9.17 o 
   4   9   7       85.89       93.00      9.81 o 
   5   9   7      313.64      306.49     17.40 o 
   6   9   7       23.52       33.55      9.08 o 
   7   9   7        5.42       -3.49     14.69 o 
  -8  10   7     1315.28     1410.00     41.60 o 
  -7  10   7      367.40      376.96     13.70 o 
  -6  10   7     1719.56     1704.84     27.22 o 
  -5  10   7        0.55       -3.50      3.50 o 
  -4  10   7     4614.62     4515.78     47.17 o 
  -3  10   7       31.40       38.03      5.90 o 
  -2  10   7     6874.16     6882.56     73.22 o 
  -1  10   7     1461.08     1430.73     22.23 o 
   0  10   7      147.58      141.19      7.70 o 
   1  10   7     3393.24     3214.58     38.50 o 
   2  10   7      157.72      159.76      8.68 o 
   3  10   7     1664.86     1658.57     31.67 o 
   4  10   7      645.27      659.48     23.86 o 
   5  10   7     1997.05     1952.11     50.33 o 
   6  10   7      626.48      639.87    123.95 o 
  -7  11   7      730.30      757.77     21.06 o 
  -6  11   7      272.21      249.32     11.24 o 
  -5  11   7     2790.63     2719.36     41.33 o 
  -4  11   7      386.12      404.65     12.11 o 
  -3  11   7     2894.43     2905.11     44.72 o 
  -2  11   7      120.78      160.32      9.24 o 
  -1  11   7     2938.46     2907.49     36.19 o 
   0  11   7     2822.28     2734.39     34.55 o 
   1  11   7      339.42      329.80     11.25 o 
   2  11   7     4546.98     4381.77     49.66 o 
   3  11   7        3.08        0.94      4.54 o 
   4  11   7     1057.18     1039.51     30.81 o 
   5  11   7      403.92      406.05     18.90 o 
   6  11   7      403.61      449.05     31.38 o 
  -7  12   7       39.38       55.77     16.45 o 
  -6  12   7       14.29       15.47      4.80 o 
  -5  12   7        0.97        0.44      3.76 o 
  -4  12   7      357.51      384.01     15.99 o 
  -3  12   7       75.03       65.28      7.56 o 
  -2  12   7      503.24      504.40     14.97 o 
  -1  12   7        0.37       10.60      4.79 o 
   0  12   7      230.98      220.75      9.71 o 
   1  12   7      210.49      204.50     10.93 o 
   2  12   7      117.11      111.58      8.29 o 
   3  12   7     1016.95      944.32     25.04 o 
   4  12   7      198.71      211.19     13.75 o 
   5  12   7        8.86       17.17      7.98 o 
   6  12   7       29.81       36.80     14.65 o 
  -7  13   7      577.66      612.41     52.83 o 
  -6  13   7      294.01      303.67     12.70 o 
  -5  13   7     2432.16     2332.75     38.82 o 
  -4  13   7      911.69      900.91     22.86 o 
  -3  13   7     1616.92     1600.90     29.36 o 
  -2  13   7       58.77       61.77      8.52 o 
  -1  13   7     1569.97     1616.27     49.69 o 
   0  13   7     5735.31     5454.12     57.85 o 
   1  13   7     1157.45     1079.28     25.29 o 
   2  13   7     3659.12     3601.45     44.63 o 
   3  13   7      127.36      139.04     11.91 o 
   4  13   7     1185.06     1205.84     30.41 o 
   5  13   7      309.34      350.61     38.85 o 
   6  13   7      417.20      424.07     32.28 o 
  -6  14   7      838.27      846.52     49.33 o 
  -5  14   7        0.57        0.70      4.78 o 
  -4  14   7     1435.26     1425.83     34.80 o 
  -3  14   7      429.14      451.03     15.92 o 
  -2  14   7      155.08      146.24     10.82 o 
  -1  14   7     1368.92     1389.03     29.22 o 
   0  14   7     1676.57     1691.50     27.17 o 
   1  14   7     4947.85     4771.20     53.87 o 
   2  14   7       79.10       84.23     10.41 o 
   3  14   7      986.27      940.63     26.09 o 
   4  14   7       77.72       81.31     10.48 o 
   5  14   7     1049.61     1078.82     45.57 o 
  -6  15   7        0.70       -3.65      9.95 o 
  -5  15   7      131.18      133.32     15.80 o 
  -4  15   7        1.12        2.48      5.26 o 
  -3  15   7      355.62      339.48     15.92 o 
  -2  15   7        7.05       12.91      6.12 o 
  -1  15   7       10.59       10.19      5.78 o 
   0  15   7      246.19      223.47     12.96 o 
   1  15   7       72.13       68.87      8.18 o 
   2  15   7      236.80      220.12     14.11 o 
   3  15   7       11.15       15.13      7.08 o 
   4  15   7       11.32       23.22     10.17 o 
   5  15   7       68.06       68.14     16.18 o 
  -5  16   7       42.14       51.15     13.20 o 
  -4  16   7     1446.69     1478.18     33.93 o 
  -3  16   7       54.32       47.67      8.57 o 
  -2  16   7     1816.18     1868.13     36.51 o 
  -1  16   7     1207.04     1155.25     33.51 o 
   0  16   7      201.03      188.36     12.59 o 
   1  16   7     3661.01     3635.78     49.85 o 
   2  16   7       15.22        5.79      5.80 o 
   3  16   7     1646.56     1636.27     46.98 o 
   4  16   7       94.82      120.04     18.84 o 
  -5  17   7      480.47      484.30     39.09 o 
  -4  17   7       14.85       35.97     16.54 o 
  -3  17   7     2032.45     2030.72     46.99 o 
  -2  17   7      346.62      356.24     16.88 o 
  -1  17   7      191.10      208.63     13.69 o 
   0  17   7     1150.11     1204.63     29.00 o 
   1  17   7       15.72       22.70      7.46 o 
   2  17   7      330.77      338.59     17.39 o 
   3  17   7        1.09       -6.65      8.94 o 
   4  17   7     1066.67     1045.11     45.71 o 
  -4  18   7      227.66      240.00     31.91 o 
  -3  18   7       45.95       53.98     20.13 o 
  -2  18   7       49.69       38.72     10.55 o 
  -1  18   7       34.81       30.33      8.03 o 
   0  18   7        0.12       -2.46      6.41 o 
   1  18   7      534.65      509.66     32.01 o 
   2  18   7        1.50       -1.52     10.32 o 
   3  18   7      160.76      160.13     20.93 o 
  -3  19   7     1716.77     1841.97     80.88 o 
  -2  19   7       63.68      169.30     28.26 o 
  -1  19   7      424.84      459.93     21.37 o 
   0  19   7     1349.15     1434.01     55.59 o 
   1  19   7       60.48       54.92     22.72 o 
   2  19   7     1860.26     1943.93     61.50 o 
  -2  20   7      501.66      462.94     41.85 o 
  -1  20   7      407.16      430.56     39.91 o 
   0  20   7      221.88      186.14     32.20 o 
   1  20   7      343.91      408.13     43.44 o 
  -8   0   8     1217.42     1242.81     73.29 o 
  -7   0   8     2537.72     2543.58     59.04 o 
  -6   0   8      525.87      584.90     24.65 o 
  -5   0   8     3343.95     3379.89     68.49 o 
  -4   0   8      431.59      413.75     12.69 o 
  -3   0   8    13142.66    13058.15    129.71 o 
  -2   0   8     1707.53     1614.93     60.93 o 
  -1   0   8     5974.49     6031.46     65.39 o 
   0   0   8    16743.89    16934.84    161.72 o 
   1   0   8      501.48      471.27     13.88 o 
   2   0   8     6836.69     6816.47     82.53 o 
   3   0   8      383.00      383.60     13.77 o 
   4   0   8     5455.11     5355.76     85.42 o 
   5   0   8        7.01       10.52     10.85 o 
   6   0   8     1651.71     1626.50     57.02 o 
  -8   1   8       89.25       80.99     18.10 o 
  -7   1   8      254.51      269.83     14.03 o 
  -6   1   8      781.74      754.57     19.85 o 
  -5   1   8       27.54       33.36      4.80 o 
  -4   1   8      429.44      407.80      8.77 o 
  -3   1   8      134.34      138.10      5.36 o 
  -2   1   8      549.20      526.34      9.85 o 
  -1   1   8     2118.13     2266.82     21.85 o 
   0   1   8     3045.14     3104.95     27.25 o 
   1   1   8     2636.26     2689.77     26.40 o 
   2   1   8      159.54      162.58      6.45 o 
   3   1   8     1220.35     1194.68     17.56 o 
   4   1   8      650.45      631.38     18.69 o 
   5   1   8      597.62      565.24     18.90 o 
   6   1   8       50.64       68.81     15.40 o 
  -8   2   8      178.24      117.09     70.26 o 
  -7   2   8      404.49      407.11     18.06 o 
  -6   2   8        9.07       12.30      5.36 o 
  -5   2   8     2303.77     2223.48     28.23 o 
  -4   2   8      196.20      200.74      7.58 o 
  -3   2   8     3563.92     3594.32     31.84 o 
  -2   2   8      402.10      401.49      8.06 o 
  -1   2   8     2011.85     1961.10     20.90 o 
   0   2   8      161.83      127.80      5.57 o 
   1   2   8      140.75      141.65      6.03 o 
   2   2   8     3663.68     3708.45     39.55 o 
   3   2   8      159.31      148.79      8.37 o 
   4   2   8     1225.12     1242.58     23.62 o 
   5   2   8       85.96       83.25     11.90 o 
   6   2   8      471.92      484.00     53.54 o 
   7   2   8      344.20      315.30     40.32 o 
  -8   3   8      864.84      864.39     68.35 o 
  -7   3   8     1302.10     1261.17     28.25 o 
  -6   3   8     3603.85     3379.52     61.28 o 
  -5   3   8     1184.65     1180.32     28.14 o 
  -4   3   8    12775.61    12193.97    106.72 o 
  -3   3   8      985.37      988.42     13.76 o 
  -2   3   8     2711.19     2682.47     25.30 o 
  -1   3   8     4775.12     4806.02     38.71 o 
   0   3   8     7600.87     7641.16     64.05 o 
   1   3   8    10196.74    10067.57     81.63 o 
   2   3   8       20.44       28.89      4.11 o 
   3   3   8     5966.78     5819.07     63.12 o 
   4   3   8       31.60       17.57      5.01 o 
   5   3   8     3877.67     3730.37     49.20 o 
   6   3   8      424.17      409.32     20.09 o 
   7   3   8      388.89      395.27     32.66 o 
  -8   4   8      149.00      172.47     42.06 o 
  -7   4   8      402.06      393.91     16.65 o 
  -6   4   8      758.69      721.25     15.93 o 
  -5   4   8     2489.39     2361.66     32.65 o 
  -4   4   8        5.29       10.04      3.61 o 
  -3   4   8      433.19      411.74      9.40 o 
  -2   4   8      261.04      247.35      6.75 o 
  -1   4   8      176.11      158.27      5.60 o 
   0   4   8      597.84      542.37     11.53 o 
   1   4   8     1220.21     1226.61     17.33 o 
   2   4   8      919.27      890.48     16.88 o 
   3   4   8       32.72       18.65      4.50 o 
   4   4   8     1218.61     1167.58     35.42 o 
   5   4   8      144.75      145.09     10.30 o 
   6   4   8      102.53      129.92     12.68 o 
   7   4   8      151.25      169.60     33.50 o 
  -8   5   8      278.51      277.02     27.89 o 
  -7   5   8      872.70      913.56     25.13 o 
  -6   5   8      198.04      217.93     14.30 o 
  -5   5   8       24.54       19.05      4.24 o 
  -4   5   8     2384.09     2358.86     29.08 o 
  -3   5   8     1033.47     1045.34     15.65 o 
  -2   5   8       53.04       40.44      3.58 o 
  -1   5   8      865.00      837.41     18.46 o 
   0   5   8     3192.93     3139.59     32.35 o 
   1   5   8     4623.42     4580.59     51.05 o 
   2   5   8      195.01      221.73      9.09 o 
   3   5   8     1290.01     1272.97     23.59 o 
   4   5   8       15.37        4.80      5.06 o 
   5   5   8      774.20      828.84     25.10 o 
   6   5   8        4.50       11.97      7.07 o 
   7   5   8       82.66       87.49     22.54 o 
  -8   6   8      837.01      797.72     41.71 o 
  -7   6   8     1506.41     1491.07     38.97 o 
  -6   6   8     1136.59     1145.75     20.93 o 
  -5   6   8     6560.93     6472.22     62.01 o 
  -4   6   8       46.48       57.72      5.61 o 
  -3   6   8     5154.07     5185.88     49.50 o 
  -2   6   8     1283.49     1214.78     15.66 o 
  -1   6   8     4906.12     4855.42     42.48 o 
   0   6   8     6542.67     6343.48     61.00 o 
   1   6   8     2519.20     2416.86     30.73 o 
   2   6   8     7172.70     6890.06     86.49 o 
   3   6   8      704.86      666.47     15.75 o 
   4   6   8     5098.92     5087.65     67.11 o 
   5   6   8      326.94      308.69     26.75 o 
   6   6   8     1282.90     1317.14     34.46 o 
   7   6   8     1038.54     1107.18     51.13 o 
  -8   7   8        8.56       10.07     12.22 o 
  -7   7   8       51.53       38.79      6.92 o 
  -6   7   8     1260.72     1257.74     22.34 o 
  -5   7   8      703.97      676.52     15.39 o 
  -4   7   8     1502.67     1532.25     22.72 o 
  -3   7   8      109.72      122.42      6.74 o 
  -2   7   8     1645.84     1677.44     23.00 o 
  -1   7   8       62.07       53.85      5.65 o 
   0   7   8       94.45      113.87      6.84 o 
   1   7   8     1086.58     1038.97     18.73 o 
   2   7   8       19.21       10.17      5.49 o 
   3   7   8      522.34      524.80     14.34 o 
   4   7   8       87.96       98.10     13.59 o 
   5   7   8      196.56      199.04     14.54 o 
   6   7   8       28.91       31.40      9.00 o 
   7   7   8      225.99      196.12     23.59 o 
  -8   8   8      456.73      479.25     34.41 o 
  -7   8   8      435.71      439.71     15.43 o 
  -6   8   8      545.17      534.02     14.99 o 
  -5   8   8     2106.24     2074.14     29.04 o 
  -4   8   8       96.33       97.47      6.80 o 
  -3   8   8     1440.14     1361.99     20.53 o 
  -2   8   8     1529.12     1451.40     20.63 o 
  -1   8   8      685.25      650.09     14.24 o 
   0   8   8     1405.29     1391.19     22.07 o 
   1   8   8        5.49        4.84      3.13 o 
   2   8   8      959.56      914.32     18.51 o 
   3   8   8       79.28       75.96      7.08 o 
   4   8   8     1694.99     1643.78     36.70 o 
   5   8   8      598.71      579.09     26.68 o 
   6   8   8      511.62      462.88     24.60 o 
   7   8   8      261.33      313.54     28.05 o 
  -8   9   8      222.77      240.09     26.47 o 
  -7   9   8      381.15      397.20     15.24 o 
  -6   9   8     3581.68     3517.87     58.04 o 
  -5   9   8       26.75       20.92      6.67 o 
  -4   9   8     6444.67     6351.08     60.90 o 
  -3   9   8      212.83      229.77     13.23 o 
  -2   9   8     5438.73     5345.72     60.33 o 
  -1   9   8     6199.74     6084.51     60.53 o 
   0   9   8     1748.44     1671.72     25.13 o 
   1   9   8     1616.16     1617.43     25.15 o 
   2   9   8      228.37      229.40     10.19 o 
   3   9   8     6186.37     5964.43     63.41 o 
   4   9   8      734.74      647.22     22.61 o 
   5   9   8     2449.17     2400.99     48.27 o 
   6   9   8      450.43      490.78     50.77 o 
  -7  10   8       81.90       67.26      8.57 o 
  -6  10   8        1.23        0.74      4.05 o 
  -5  10   8      499.30      495.90     14.32 o 
  -4  10   8      116.68      118.24      7.59 o 
  -3  10   8      745.27      768.99     19.10 o 
  -2  10   8       20.03       17.92      5.33 o 
  -1  10   8     1739.83     1782.25     26.27 o 
   0  10   8      218.13      217.31      9.46 o 
   1  10   8      143.24      128.35      9.84 o 
   2  10   8      862.87      858.37     18.68 o 
   3  10   8        1.06        2.22      4.18 o 
   4  10   8      722.10      641.24     20.77 o 
   5  10   8        2.60        4.35      8.59 o 
   6  10   8       40.68       45.73     15.07 o 
  -7  11   8      266.59      280.04     22.15 o 
  -6  11   8     1175.13     1225.55     23.30 o 
  -5  11   8       17.26       22.20      4.90 o 
  -4  11   8     1422.60     1403.06     27.32 o 
  -3  11   8       25.52       23.75      5.44 o 
  -2  11   8     1860.03     1782.51     32.89 o 
  -1  11   8     2922.20     2993.65     40.94 o 
   0  11   8     2094.14     2089.03     29.96 o 
   1  11   8     1206.04     1192.54     21.94 o 
   2  11   8      182.95      158.23      9.41 o 
   3  11   8      375.14      424.29     22.71 o 
   4  11   8      347.87      359.89     16.97 o 
   5  11   8      617.33      623.29     28.96 o 
   6  11   8      172.84      160.48     21.99 o 
  -7  12   8     1005.49     1064.29     71.90 o 
  -6  12   8      488.22      514.07     19.00 o 
  -5  12   8     1808.38     1839.59     33.58 o 
  -4  12   8      877.32      835.04     21.16 o 
  -3  12   8     2734.93     2642.36     39.84 o 
  -2  12   8     1004.16      991.31     24.04 o 
  -1  12   8     5859.29     5622.81     71.14 o 
   0  12   8     2150.90     2129.76     30.96 o 
   1  12   8     1954.43     1855.77     35.28 o 
   2  12   8     3318.17     3264.71     42.28 o 
   3  12   8      264.01      241.87     14.25 o 
   4  12   8     1030.04     1061.76     28.24 o 
   5  12   8        8.61        6.06      9.63 o 
   6  12   8      357.83      341.79     44.97 o 
  -6  13   8       88.86       96.82     16.27 o 
  -5  13   8        0.01        2.62      5.79 o 
  -4  13   8      597.89      627.10     18.61 o 
  -3  13   8       14.36        6.33      5.55 o 
  -2  13   8      178.98      200.72     12.39 o 
  -1  13   8        4.24       17.10      5.89 o 
   0  13   8     1603.64     1569.03     26.25 o 
   1  13   8      737.83      740.08     17.95 o 
   2  13   8       28.82       21.02      5.72 o 
   3  13   8      114.09      132.64     12.16 o 
   4  13   8        1.93       19.82      6.83 o 
   5  13   8      141.83      104.74     17.47 o 
  -6  14   8      296.53      310.36     31.26 o 
  -5  14   8      426.38      428.58     16.80 o 
  -4  14   8        2.31        3.94      4.90 o 
  -3  14   8     1049.61     1019.56     25.93 o 
  -2  14   8      866.60      904.90     24.07 o 
  -1  14   8     2015.11     1963.80     36.73 o 
   0  14   8     1777.09     1792.43     28.82 o 
   1  14   8      176.28      169.83     10.04 o 
   2  14   8      928.02      921.50     22.76 o 
   3  14   8      130.16      109.87     11.41 o 
   4  14   8     1222.66     1120.81     75.35 o 
   5  14   8       46.55       26.86     21.93 o 
  -6  15   8     1193.81     1067.15     57.63 o 
  -5  15   8       10.51       14.66      7.70 o 
  -4  15   8     2031.32     2090.55     49.48 o 
  -3  15   8      238.72      216.91     13.68 o 
  -2  15   8     1042.39     1047.07     27.95 o 
  -1  15   8      656.13      681.28     21.27 o 
   0  15   8     1225.96     1266.40     29.27 o 
   1  15   8     2365.12     2376.57     35.49 o 
   2  15   8        1.01        4.23      6.11 o 
   3  15   8     1246.20     1188.39     31.07 o 
   4  15   8      205.51      147.68     21.08 o 
  -5  16   8      286.66      249.18     23.82 o 
  -4  16   8       33.11       39.31     11.07 o 
  -3  16   8      142.74      158.08     12.83 o 
  -2  16   8      105.59      114.21     11.72 o 
  -1  16   8       22.52       31.47      9.36 o 
   0  16   8       50.17       51.61      8.61 o 
   1  16   8      129.93      114.53     11.12 o 
   2  16   8      181.35      151.17     13.13 o 
   3  16   8       44.66       50.21     13.98 o 
   4  16   8      284.38      234.62     24.85 o 
  -5  17   8       32.75       16.90     12.36 o 
  -4  17   8     1268.89     1310.93     53.33 o 
  -3  17   8       30.49       25.13     10.20 o 
  -2  17   8     1320.23     1277.63     31.29 o 
  -1  17   8      578.15      607.38     21.48 o 
   0  17   8      335.91      318.88     21.94 o 
   1  17   8      797.55      848.61     24.66 o 
   2  17   8        6.90       19.83      9.42 o 
   3  17   8      570.29      533.48     63.14 o 
  -4  18   8       28.12       11.48     16.90 o 
  -3  18   8     1397.36     1493.32     52.89 o 
  -2  18   8       90.25       72.44     20.90 o 
  -1  18   8     1142.66     1141.63     32.34 o 
   0  18   8      943.27      980.95     30.43 o 
   1  18   8      505.44      405.60     40.97 o 
   2  18   8      707.87      730.00     36.82 o 
   3  18   8       62.43       37.26     22.19 o 
  -3  19   8       92.08      106.79     25.49 o 
  -2  19   8      171.00      191.02     24.22 o 
  -1  19   8       73.75       66.92     15.27 o 
   0  19   8       95.23       55.00     25.11 o 
   1  19   8       60.16       47.51     23.19 o 
  -1  20   8      317.15      366.57     38.73 o 
  -8   1   9     1026.69     1069.65     56.04 o 
  -7   1   9      637.05      603.25     19.58 o 
  -6   1   9       62.30       75.23      8.17 o 
  -5   1   9     4774.08     4733.68     57.79 o 
  -4   1   9      251.81      218.56      7.41 o 
  -3   1   9     5931.79     6008.58     48.43 o 
  -2   1   9      405.37      386.50      8.38 o 
  -1   1   9     2900.69     2907.91     27.06 o 
   0   1   9     6280.12     6263.19     51.48 o 
   1   1   9     2282.43     2235.00     25.67 o 
   2   1   9     3093.67     3001.99     34.73 o 
   3   1   9        0.16       -2.96      3.64 o 
   4   1   9     3641.33     3562.53     46.33 o 
   5   1   9      681.86      697.73     26.09 o 
   6   1   9     1547.70     1503.34     56.33 o 
   7   1   9      841.73      735.90     57.34 o 
  -8   2   9      817.82      951.40     45.47 o 
  -7   2   9     1226.93     1193.13     27.60 o 
  -6   2   9     2347.61     2225.88     36.99 o 
  -5   2   9      827.21      837.52     16.25 o 
  -4   2   9     3542.32     3410.71     37.02 o 
  -3   2   9     1777.56     1726.14     19.88 o 
  -2   2   9     3433.91     3407.95     30.90 o 
  -1   2   9     2347.68     2333.85     23.26 o 
   0   2   9     5264.77     5230.27     44.64 o 
   1   2   9     4146.20     4043.73     39.05 o 
   2   2   9      429.12      428.18     11.37 o 
   3   2   9     4030.14     3883.40     48.08 o 
   4   2   9      310.94      320.18     14.52 o 
   5   2   9     1348.40     1388.77     33.25 o 
   6   2   9      519.10      510.57     31.06 o 
   7   2   9      305.20      234.53     39.09 o 
  -8   3   9       18.80       13.49     27.40 o 
  -7   3   9       15.34       17.69      6.80 o 
  -6   3   9        1.89        4.90      5.13 o 
  -5   3   9      210.17      209.07      9.03 o 
  -4   3   9       27.61       36.04      4.89 o 
  -3   3   9      181.30      170.64      6.70 o 
  -2   3   9       26.58       26.97      3.19 o 
  -1   3   9      147.84      175.27      6.82 o 
   0   3   9        0.17       11.18      3.39 o 
   1   3   9      442.86      404.52     10.64 o 
   2   3   9       36.16       43.52      5.44 o 
   3   3   9      114.54      123.06      8.68 o 
   4   3   9       91.52      106.94      8.83 o 
   5   3   9       47.90       33.19      7.79 o 
   6   3   9      176.95      186.07     24.73 o 
   7   3   9        0.02        9.07     21.25 o 
  -8   4   9      658.07      657.59     39.03 o 
  -7   4   9     1170.07     1165.93     35.66 o 
  -6   4   9     1299.56     1318.68     27.88 o 
  -5   4   9      163.68      177.32      8.60 o 
  -4   4   9     6776.10     6579.56     61.22 o 
  -3   4   9      628.06      630.11     18.13 o 
  -2   4   9     2628.74     2475.18     24.89 o 
  -1   4   9     1372.05     1402.18     18.09 o 
   0   4   9     7006.48     6934.34     60.66 o 
   1   4   9     3225.72     3192.80     37.35 o 
   2   4   9      538.82      581.37     15.32 o 
   3   4   9     6179.92     5935.19     66.28 o 
   4   4   9      181.15      200.45     11.05 o 
   5   4   9     1498.62     1594.78     34.16 o 
   6   4   9      331.21      330.94     22.21 o 
   7   4   9      372.65      325.01     43.44 o 
  -8   5   9     1075.05     1125.25     96.69 o 
  -7   5   9      432.05      446.18     18.01 o 
  -6   5   9      771.18      721.07     23.89 o 
  -5   5   9     6552.40     6069.57     59.52 o 
  -4   5   9      526.26      502.61     12.54 o 
  -3   5   9     2937.63     2919.83     32.96 o 
  -2   5   9      557.35      553.14     10.44 o 
  -1   5   9     2832.29     2861.37     31.37 o 
   0   5   9     3259.11     3225.31     40.18 o 
   1   5   9     4981.21     4953.36     51.88 o 
   2   5   9     6208.61     5927.49     65.04 o 
   3   5   9       14.41        8.76      4.61 o 
   4   5   9     1703.85     1636.89     39.01 o 
   5   5   9      173.75      176.49     16.29 o 
   6   5   9      224.88      239.25     16.66 o 
   7   5   9      475.70      422.67     48.39 o 
  -8   6   9       96.28       93.24     19.73 o 
  -7   6   9       58.00       44.51      8.00 o 
  -6   6   9       56.84       54.49      6.37 o 
  -5   6   9       94.27      108.01      7.57 o 
  -4   6   9       71.65       75.07      6.04 o 
  -3   6   9       80.32       94.59      6.24 o 
  -2   6   9        0.57        6.68      2.58 o 
  -1   6   9      130.74      147.68      7.48 o 
   0   6   9      257.81      251.73     10.97 o 
   1   6   9        7.45        5.77      3.32 o 
   2   6   9      336.48      334.16     11.62 o 
   3   6   9      157.51      157.53     10.50 o 
   4   6   9       78.68       63.95      7.77 o 
   5   6   9       17.97       15.78     10.61 o 
   6   6   9       44.80       32.26     10.46 o 
  -8   7   9     1146.23     1222.30     92.86 o 
  -7   7   9      469.83      497.89     19.76 o 
  -6   7   9       59.18       74.36      7.06 o 
  -5   7   9     4736.67     4559.54     48.99 o 
  -4   7   9        1.54        5.32      3.68 o 
  -3   7   9     4971.88     4992.68     49.30 o 
  -2   7   9        7.84        2.66      3.31 o 
  -1   7   9     1795.21     1810.78     26.10 o 
   0   7   9     2568.83     2624.37     33.39 o 
   1   7   9      877.76      898.89     18.05 o 
   2   7   9     3987.07     3713.21     48.14 o 
   3   7   9       11.45       20.25      5.84 o 
   4   7   9     2383.12     2244.31     40.85 o 
   5   7   9      982.59      970.06     31.76 o 
   6   7   9      383.63      416.10     23.42 o 
  -8   8   9      120.23       79.94     28.73 o 
  -7   8   9      671.31      693.18     22.24 o 
  -6   8   9     1128.78     1170.38     22.24 o 
  -5   8   9       33.10       42.92      5.77 o 
  -4   8   9     3797.94     3675.87     41.18 o 
  -3   8   9       19.48       13.57      3.95 o 
  -2   8   9     2809.57     2741.38     59.15 o 
  -1   8   9     1027.94     1046.90     19.21 o 
   0   8   9     1468.03     1436.76     23.40 o 
   1   8   9     3079.76     3045.76     38.22 o 
   2   8   9       29.62       25.17      4.75 o 
   3   8   9     4086.89     3863.89     65.82 o 
   4   8   9       61.09       56.75     10.15 o 
   5   8   9     1182.56     1256.27     79.05 o 
   6   8   9      430.86      437.39     47.74 o 
  -7   9   9       29.34       25.86      6.93 o 
  -6   9   9       27.83       29.83      5.40 o 
  -5   9   9     1048.24      995.07     19.79 o 
  -4   9   9       63.93       59.58      6.82 o 
  -3   9   9      102.61      104.53      8.33 o 
  -2   9   9      888.93      892.90     22.02 o 
  -1   9   9       48.94       40.29      5.49 o 
   0   9   9      285.52      277.56     10.68 o 
   1   9   9      366.75      379.72     12.29 o 
   2   9   9      424.09      355.29     12.61 o 
   3   9   9       67.81       74.36      8.06 o 
   4   9   9       29.57       17.71      8.09 o 
   5   9   9      372.86      386.76     19.93 o 
   6   9   9       31.39       34.20     23.55 o 
  -7  10   9      852.33      920.85     28.20 o 
  -6  10   9     1369.45     1347.16     24.67 o 
  -5  10   9        7.46        5.44      4.22 o 
  -4  10   9     3888.11     3704.05     49.96 o 
  -3  10   9       42.42       53.24     15.61 o 
  -2  10   9     2634.02     2664.01     42.41 o 
  -1  10   9     2511.83     2452.97     33.13 o 
   0  10   9     1483.93     1463.47     24.51 o 
   1  10   9     2050.36     2019.37     30.36 o 
   2  10   9      176.07      164.85      9.54 o 
   3  10   9     4278.41     4085.30     50.36 o 
   4  10   9        7.93        0.87      5.02 o 
   5  10   9      963.22     1036.64     58.88 o 
   6  10   9      402.22      428.66     51.10 o 
  -7  11   9      307.64      315.71     21.01 o 
  -6  11   9      502.39      547.20     18.11 o 
  -5  11   9      946.99      914.46     22.90 o 
  -4  11   9       39.08       37.49      6.57 o 
  -3  11   9     2315.51     2207.11     39.24 o 
  -2  11   9     2121.93     2169.15     38.06 o 
  -1  11   9      762.20      760.61     21.70 o 
   0  11   9     2396.67     2357.13     33.34 o 
   1  11   9     2999.20     2831.92     38.15 o 
   2  11   9     2799.84     2650.54     37.42 o 
   3  11   9       47.56       41.72      6.47 o 
   4  11   9     1784.58     1794.52     51.11 o 
   5  11   9        6.07       -0.60     10.80 o 
  -7  12   9       65.12       43.33     16.13 o 
  -6  12   9      204.72      211.52     18.53 o 
  -5  12   9       12.24       14.46      5.88 o 
  -4  12   9        0.25       10.62      5.05 o 
  -3  12   9       32.26       14.84      6.27 o 
  -2  12   9      434.46      450.33     17.01 o 
  -1  12   9      116.18      130.84     10.57 o 
   0  12   9        5.48        7.63      4.47 o 
   1  12   9      419.30      403.49     13.95 o 
   2  12   9        1.90        5.50      4.91 o 
   3  12   9      190.28      164.88     19.61 o 
   4  12   9      168.72      139.88     13.49 o 
   5  12   9      137.47      156.13     25.73 o 
  -6  13   9      667.47      650.85     34.40 o 
  -5  13   9     1530.37     1574.72     43.46 o 
  -4  13   9       56.92       59.30      8.78 o 
  -3  13   9     1284.43     1331.89     32.90 o 
  -2  13   9     1183.41     1142.25     27.53 o 
  -1  13   9     1059.91     1036.65     25.78 o 
   0  13   9     2151.74     2139.14     41.89 o 
   1  13   9     1089.18     1052.98     23.19 o 
   2  13   9     2627.31     2600.63     47.99 o 
   3  13   9       37.75       35.72      8.36 o 
   4  13   9     1004.76     1051.09     55.13 o 
   5  13   9       25.68       28.80     27.49 o 
  -6  14   9      715.96      749.86     37.88 o 
  -5  14   9      164.81      167.59     19.68 o 
  -4  14   9     1607.03     1659.06     35.80 o 
  -3  14   9       39.34       55.86      9.00 o 
  -2  14   9      713.20      732.65     22.53 o 
  -1  14   9      861.31      857.18     23.81 o 
   0  14   9     1159.76     1121.77     27.66 o 
   1  14   9     1476.79     1463.66     27.00 o 
   2  14   9      206.80      190.90     12.24 o 
   3  14   9      833.60      827.09     28.77 o 
   4  14   9       21.98       13.03      9.43 o 
  -5  15   9       10.47        3.26      8.87 o 
  -4  15   9       48.01       36.89     10.26 o 
  -3  15   9      166.11      145.73     12.81 o 
  -2  15   9      339.60      313.41     18.98 o 
  -1  15   9        3.48        5.84      5.97 o 
   0  15   9      147.49      162.59     12.74 o 
   1  15   9       63.60       48.38      7.32 o 
   2  15   9       76.99       75.88     10.08 o 
   3  15   9        0.47        7.99     11.00 o 
   4  15   9      285.56      332.27     34.32 o 
  -5  16   9      119.34      138.97     20.08 o 
  -4  16   9     2209.42     2172.77     65.82 o 
  -3  16   9       35.41       39.63     11.30 o 
  -2  16   9     1076.89     1122.78     29.39 o 
  -1  16   9      622.61      621.39     21.72 o 
   0  16   9      795.20      810.84     24.45 o 
   1  16   9     1581.16     1619.10     31.84 o 
   2  16   9      331.37      310.97     32.32 o 
   3  16   9     1412.90     1429.37     53.09 o 
  -4  17   9        0.00       -4.67     10.87 o 
  -3  17   9     1005.05     1103.97     45.65 o 
  -2  17   9      225.12      198.69     18.52 o 
  -1  17   9      391.17      375.32     19.86 o 
   0  17   9      547.74      538.86     22.89 o 
   1  17   9      203.78      220.78     22.21 o 
   2  17   9      544.26      499.50     72.94 o 
   3  17   9        9.63       21.60     12.56 o 
  -3  18   9        6.40       21.13     13.14 o 
  -2  18   9      476.42      542.41     49.68 o 
  -1  18   9        2.65        0.41     10.51 o 
   0  18   9        8.37        7.70     11.39 o 
   1  18   9       45.36       30.20     20.43 o 
   2  18   9       36.59       31.44     17.16 o 
  -2  19   9       38.18       51.80     20.13 o 
  -1  19   9      986.00     1070.37     45.58 o 
   0  19   9      494.98      437.14     30.35 o 
  -8   0  10     1523.18     1511.66     83.53 o 
  -7   0  10     1229.39     1235.85     40.34 o 
  -6   0  10      248.36      276.25     19.19 o 
  -5   0  10     5630.53     5576.33     93.64 o 
  -4   0  10     3501.75     3321.60     45.95 o 
  -3   0  10     8322.96     8143.41     89.17 o 
  -2   0  10     3279.19     3286.25     43.88 o 
  -1   0  10     6182.64     6207.96     78.44 o 
   0   0  10     1637.56     1597.12     30.29 o 
   1   0  10      181.56      176.62     10.24 o 
   2   0  10     5425.87     5479.43     72.73 o 
   3   0  10       35.36       39.56     12.83 o 
   4   0  10     3573.96     3488.40    150.26 o 
   5   0  10      235.09      252.61     31.44 o 
   6   0  10     1030.87     1083.21     50.92 o 
  -8   1  10      182.83      239.66     32.73 o 
  -7   1  10      129.66      145.81     11.63 o 
  -6   1  10      642.13      631.71     18.92 o 
  -5   1  10      321.58      311.58     13.26 o 
  -4   1  10      491.55      519.38     13.15 o 
  -3   1  10      273.96      288.92      8.17 o 
  -2   1  10     1463.76     1485.21     19.41 o 
  -1   1  10      578.16      566.42     11.22 o 
   0   1  10      116.61      107.70      6.01 o 
   1   1  10      509.84      476.02     11.04 o 
   2   1  10      392.03      389.30     12.97 o 
   3   1  10     1505.99     1476.78     26.52 o 
   4   1  10        0.84       -0.38      7.48 o 
   5   1  10      138.02      111.85     14.32 o 
   6   1  10       83.95       85.49     14.59 o 
  -8   2  10      376.58      406.19     33.24 o 
  -7   2  10      194.66      179.14     12.57 o 
  -6   2  10      106.84       97.37      9.36 o 
  -5   2  10      828.42      791.45     16.35 o 
  -4   2  10      186.91      207.11      8.64 o 
  -3   2  10     2434.46     2420.59     28.09 o 
  -2   2  10      254.01      249.16      7.50 o 
  -1   2  10     1604.46     1624.05     20.43 o 
   0   2  10      108.53      110.83      8.08 o 
   1   2  10      652.57      680.93     14.57 o 
   2   2  10     1488.06     1490.35     26.08 o 
   3   2  10        0.10       -4.06      4.06 o 
   4   2  10     1334.28     1350.23     26.74 o 
   5   2  10      142.15      118.42     14.47 o 
   6   2  10      280.07      277.16     23.64 o 
  -8   3  10      232.15      239.72     27.53 o 
  -7   3  10      516.02      458.67     19.65 o 
  -6   3  10     1721.96     1735.20     32.72 o 
  -5   3  10     1132.97     1134.19     20.04 o 
  -4   3  10     7215.24     7145.37     65.66 o 
  -3   3  10      755.29      772.16     13.89 o 
  -2   3  10     5677.59     5685.37     49.69 o 
  -1   3  10     5025.10     4918.25     44.06 o 
   0   3  10     4702.21     4694.94     48.64 o 
   1   3  10     4088.82     3992.93     48.33 o 
   2   3  10     1849.94     1835.01     29.67 o 
   3   3  10     6111.87     6015.67     68.11 o 
   4   3  10      133.11      121.41      9.71 o 
   5   3  10     1289.37     1259.70     30.91 o 
   6   3  10      232.76      208.16     35.97 o 
  -8   4  10       11.91       -6.08     13.04 o 
  -7   4  10      119.87      126.73     15.30 o 
  -6   4  10      255.62      251.10     15.15 o 
  -5   4  10     1045.73     1032.96     20.69 o 
  -4   4  10       30.91       31.19      5.17 o 
  -3   4  10      353.54      356.37     10.22 o 
  -2   4  10      658.15      630.72     12.37 o 
  -1   4  10     1802.37     1784.51     25.21 o 
   0   4  10      496.03      491.05     12.63 o 
   1   4  10      926.69      900.02     19.32 o 
   2   4  10     1433.92     1463.90     31.54 o 
   3   4  10       53.62       58.45      7.29 o 
   4   4  10      586.09      574.05     17.75 o 
   5   4  10        1.03        3.51      5.05 o 
   6   4  10        8.05        2.18     17.72 o 
  -8   5  10       38.50       58.15     21.43 o 
  -7   5  10      161.31      135.61     12.74 o 
  -6   5  10      393.20      409.85     14.67 o 
  -5   5  10      461.12      444.36     13.12 o 
  -4   5  10     1048.70     1098.38     19.41 o 
  -3   5  10        0.60       -2.90      3.06 o 
  -2   5  10     1298.38     1289.75     19.77 o 
  -1   5  10     3248.30     3182.09     38.03 o 
   0   5  10     1712.77     1578.57     45.12 o 
   1   5  10      374.85      360.87     12.80 o 
   2   5  10      120.04       95.48      8.22 o 
   3   5  10     1530.17     1494.75     28.09 o 
   4   5  10       50.86       51.46      7.81 o 
   5   5  10      105.88      114.50     10.39 o 
   6   5  10        9.69       17.74     16.04 o 
  -8   6  10      565.44      569.74     38.52 o 
  -7   6  10      737.28      711.25     26.99 o 
  -6   6  10      924.32      881.62     19.11 o 
  -5   6  10     2347.20     2433.42     32.60 o 
  -4   6  10       66.23       69.99      6.32 o 
  -3   6  10     4811.58     4973.27     56.98 o 
  -2   6  10     1518.91     1501.59     23.60 o 
  -1   6  10    10761.41    10531.62     95.22 o 
   0   6  10     1121.57     1117.35     24.48 o 
   1   6  10      401.43      414.28     13.43 o 
   2   6  10     4720.41     4504.37     55.04 o 
   3   6  10       16.16       21.87      5.64 o 
   4   6  10     3646.47     3549.35     49.68 o 
   5   6  10        3.10       -0.14      6.56 o 
   6   6  10      623.87      715.10     29.25 o 
  -7   7  10       45.14       54.02     18.14 o 
  -6   7  10      456.39      450.05     14.23 o 
  -5   7  10       20.75       14.46      4.54 o 
  -4   7  10     1758.74     1690.34     25.34 o 
  -3   7  10        8.93       11.24      4.56 o 
  -2   7  10      850.67      896.96     20.95 o 
  -1   7  10      164.51      193.80      9.58 o 
   0   7  10      543.07      567.33     14.42 o 
   1   7  10      484.00      476.07     16.01 o 
   2   7  10     1006.87      912.58     21.05 o 
   3   7  10      447.10      386.61     16.56 o 
   4   7  10       29.68       33.65      7.31 o 
   5   7  10      825.32      773.23     26.49 o 
   6   7  10      112.81      149.57     35.88 o 
  -7   8  10      240.55      267.34     19.30 o 
  -6   8  10      398.09      429.20     14.05 o 
  -5   8  10      318.01      340.18     12.70 o 
  -4   8  10       21.61       11.87      4.43 o 
  -3   8  10     1959.87     1977.51     45.83 o 
  -2   8  10     1090.57     1090.48     24.78 o 
  -1   8  10     3401.98     3357.24     40.86 o 
   0   8  10     1057.27     1035.27     20.25 o 
   1   8  10      657.20      620.20     15.90 o 
   2   8  10      801.26      830.61     20.36 o 
   3   8  10       15.53       20.65      5.91 o 
   4   8  10      715.06      715.77     26.60 o 
   5   8  10        6.29        8.48      6.66 o 
   6   8  10       11.08       13.95     12.29 o 
  -7   9  10      717.69      759.01     34.39 o 
  -6   9  10     1317.65     1345.23     24.83 o 
  -5   9  10      107.86      130.11      9.80 o 
  -4   9  10     4167.34     4153.29     54.60 o 
  -3   9  10       47.93       40.27      7.35 o 
  -2   9  10     5575.67     5554.89     71.12 o 
  -1   9  10      562.74      569.47     14.97 o 
   0   9  10     2836.28     2730.75     36.57 o 
   1   9  10      966.44      915.69     19.76 o 
   2   9  10       23.67       24.53      5.55 o 
   3   9  10     3974.38     3878.15     52.50 o 
   4   9  10       15.06        1.81      5.37 o 
   5   9  10     1688.40     1684.62     46.00 o 
  -7  10  10      132.97      138.50     21.95 o 
  -6  10  10      158.99      169.63     12.57 o 
  -5  10  10      513.78      509.46     17.34 o 
  -4  10  10      102.13       98.34      9.69 o 
  -3  10  10     1098.79     1112.64     26.61 o 
  -2  10  10      240.45      240.46     13.33 o 
  -1  10  10       11.71        9.39      4.37 o 
   0  10  10        3.50       -2.45      3.79 o 
   1  10  10      615.62      599.80     16.13 o 
   2  10  10      189.73      178.13     10.49 o 
   3  10  10       15.70        6.86      4.90 o 
   4  10  10      681.71      622.58     24.09 o 
   5  10  10      154.16      187.04     22.00 o 
  -6  11  10      558.29      552.15     26.73 o 
  -5  11  10      392.58      406.20     16.43 o 
  -4  11  10     1130.89     1139.47     43.89 o 
  -3  11  10        3.88       10.45      6.49 o 
  -2  11  10     1140.55     1144.60     27.19 o 
  -1  11  10      446.25      457.46     17.24 o 
   0  11  10     1277.33     1252.81     23.81 o 
   1  11  10     1849.60     1831.80     38.78 o 
   2  11  10      107.65      100.79      8.69 o 
   3  11  10      618.98      605.30     18.69 o 
   4  11  10       12.02       11.53      7.29 o 
   5  11  10      794.14      727.45     38.38 o 
  -6  12  10      816.53      835.46     32.63 o 
  -5  12  10     2963.44     2954.53     51.09 o 
  -4  12  10      372.69      363.62     17.09 o 
  -3  12  10     1235.57     1263.29     31.33 o 
  -2  12  10     1175.66     1177.86     28.22 o 
  -1  12  10     1743.04     1716.03     40.66 o 
   0  12  10     1301.81     1325.66     24.98 o 
   1  12  10     1125.12     1082.84     22.79 o 
   2  12  10     2555.05     2476.68     37.31 o 
   3  12  10        6.63        4.15      7.76 o 
   4  12  10     1921.55     1883.95    123.77 o 
   5  12  10      150.10      166.32     36.29 o 
  -6  13  10       61.56       20.05     10.91 o 
  -5  13  10        9.92        4.17      8.66 o 
  -4  13  10      483.62      483.70     19.55 o 
  -3  13  10       33.63       25.25      7.43 o 
  -2  13  10      237.28      271.47     15.10 o 
  -1  13  10       91.91       78.97      9.84 o 
   0  13  10      133.99      129.35     10.34 o 
   1  13  10      121.98       98.40      8.90 o 
   2  13  10      172.67      158.82     10.72 o 
   3  13  10      822.87      788.45     40.84 o 
   4  13  10       89.62       72.83     31.38 o 
  -5  14  10      755.70      764.44     37.68 o 
  -4  14  10      215.99      213.82     19.31 o 
  -3  14  10      609.92      593.42     21.53 o 
  -2  14  10      525.02      480.25     19.43 o 
  -1  14  10      630.69      626.14     21.35 o 
   0  14  10      276.24      297.24     15.92 o 
   1  14  10      450.58      450.29     15.89 o 
   2  14  10      879.24      807.02     22.80 o 
   3  14  10       24.12       33.21     10.77 o 
   4  14  10      647.38      760.78     76.12 o 
  -5  15  10      179.70      200.19     22.94 o 
  -4  15  10     2156.33     2105.36     64.87 o 
  -3  15  10       61.68       39.56     11.53 o 
  -2  15  10     1102.22     1080.79     29.17 o 
  -1  15  10      382.73      372.46     18.14 o 
   0  15  10     1300.36     1316.35     32.50 o 
   1  15  10     1097.19     1151.64     25.03 o 
   2  15  10      383.65      382.29     22.27 o 
   3  15  10     1407.98     1335.04    150.67 o 
  -4  16  10        0.18       -7.73     10.66 o 
  -3  16  10      256.21      233.18     24.46 o 
  -2  16  10        0.56        2.83     10.07 o 
  -1  16  10      179.40      189.05     18.74 o 
   0  16  10        5.41       15.01      9.69 o 
   1  16  10       76.23       85.72     11.48 o 
   2  16  10       50.54       33.81     22.84 o 
   3  16  10       29.46       35.11     13.20 o 
  -3  17  10        4.49       10.56     11.86 o 
  -2  17  10     1378.35     1444.83     53.08 o 
  -1  17  10      318.44      382.68     28.81 o 
   0  17  10      246.09      229.71     59.25 o 
   1  17  10      562.76      520.31     74.70 o 
   2  17  10       93.87       99.97     22.28 o 
  -2  18  10      340.17      332.08     28.67 o 
  -1  18  10     1578.78     1699.80     58.56 o 
   0  18  10      193.70      195.89     23.14 o 
  -8   1  11     1553.99     1594.41     62.14 o 
  -7   1  11      668.17      724.77     29.22 o 
  -6   1  11      301.46      289.17     14.22 o 
  -5   1  11     3470.03     3244.10     46.34 o 
  -4   1  11      100.27      122.46      7.56 o 
  -3   1  11     5076.92     5073.28     47.02 o 
  -2   1  11       24.36       17.64      3.54 o 
  -1   1  11     3498.29     3406.20     36.61 o 
   0   1  11      345.80      348.37     10.15 o 
   1   1  11      571.36      582.25     14.10 o 
   2   1  11     3479.81     3462.79     45.60 o 
   3   1  11      376.85      433.42     21.32 o 
   4   1  11     1956.02     1921.25     45.42 o 
   5   1  11      297.12      269.96     28.07 o 
   6   1  11      739.66      734.35     63.31 o 
  -8   2  11      480.65      464.23     36.53 o 
  -7   2  11      686.50      717.86     53.29 o 
  -6   2  11     1363.85     1319.34     28.43 o 
  -5   2  11     1262.83     1158.96     34.72 o 
  -4   2  11     3388.38     3215.90     37.27 o 
  -3   2  11       19.36       23.04      3.73 o 
  -2   2  11     2954.23     2892.97     33.12 o 
  -1   2  11     2431.00     2426.76     29.22 o 
   0   2  11     1213.59     1168.55     20.22 o 
   1   2  11     2508.18     2470.62     35.73 o 
   2   2  11     1653.80     1633.76     28.62 o 
   3   2  11     3360.23     3292.66     45.63 o 
   4   2  11        2.69        7.59      7.99 o 
   5   2  11      992.21     1059.26     35.06 o 
   6   2  11      270.45      265.59     28.70 o 
  -8   3  11      164.54      204.46     26.93 o 
  -7   3  11        0.12        1.01      7.73 o 
  -6   3  11        0.12        6.53      5.13 o 
  -5   3  11      110.12       79.68      6.80 o 
  -4   3  11      573.04      537.18     13.47 o 
  -3   3  11      388.93      391.84     10.88 o 
  -2   3  11      551.19      541.38     11.94 o 
  -1   3  11       26.64       28.02      5.74 o 
   0   3  11      197.69      179.56      9.59 o 
   1   3  11        5.01        2.96      3.98 o 
   2   3  11      190.86      178.79     10.35 o 
   3   3  11      528.06      448.02     15.79 o 
   4   3  11        0.09        1.12      6.66 o 
   5   3  11       15.77       14.78     10.20 o 
   6   3  11        7.69       18.47     14.91 o 
  -7   4  11      584.60      576.92     28.73 o 
  -6   4  11     1530.28     1488.48     35.71 o 
  -5   4  11     1573.06     1525.06     24.54 o 
  -4   4  11     1809.99     1707.79     25.28 o 
  -3   4  11      136.77      139.39      8.25 o 
  -2   4  11     2266.75     2277.01     26.98 o 
  -1   4  11     1642.72     1571.18     50.01 o 
   0   4  11     1558.43     1524.25     26.65 o 
   1   4  11     1718.52     1665.57     28.64 o 
   2   4  11      803.28      783.55     19.63 o 
   3   4  11     3714.24     3641.11     49.63 o 
   4   4  11       11.35       11.92      6.29 o 
   5   4  11     1919.90     1978.97     41.21 o 
   6   4  11      282.95      303.99     44.03 o 
  -7   5  11      233.43      222.00     25.50 o 
  -6   5  11      637.45      581.57     33.93 o 
  -5   5  11     1809.33     1849.25     29.93 o 
  -4   5  11      407.90      384.41     12.96 o 
  -3   5  11     2488.02     2450.70     33.18 o 
  -2   5  11     1360.91     1394.54     23.28 o 
  -1   5  11     1733.31     1756.96     26.85 o 
   0   5  11     2797.45     2707.66     41.91 o 
   1   5  11     1469.78     1417.95     26.40 o 
   2   5  11     3832.06     3789.46     49.98 o 
   3   5  11      316.13      282.74     13.30 o 
   4   5  11     1307.12     1367.60     29.07 o 
   5   5  11      111.05      101.90     11.07 o 
   6   5  11     1284.12     1242.58     77.53 o 
  -7   6  11       34.48       16.06     13.35 o 
  -6   6  11       21.03       27.68      5.59 o 
  -5   6  11      237.59      213.44     11.81 o 
  -4   6  11       79.10       68.66      6.44 o 
  -3   6  11       34.88       32.01      6.30 o 
  -2   6  11        3.91       11.35      3.86 o 
  -1   6  11      106.60      126.17      8.06 o 
   0   6  11       40.62       45.86      6.41 o 
   1   6  11       30.73       14.31      4.40 o 
   2   6  11      199.46      202.21     11.38 o 
   3   6  11      348.50      327.49     14.24 o 
   4   6  11       18.87       23.03      6.45 o 
   5   6  11        1.07       -0.21      6.60 o 
  -7   7  11      286.07      284.54     65.73 o 
  -6   7  11      804.04      845.88     19.30 o 
  -5   7  11     1355.76     1372.98     24.08 o 
  -4   7  11      423.62      416.34     16.34 o 
  -3   7  11     4740.20     4544.92     84.57 o 
  -2   7  11      514.28      555.66     19.83 o 
  -1   7  11     1525.24     1490.28     25.08 o 
   0   7  11     2458.52     2411.53     33.91 o 
   1   7  11      925.79      954.30     21.78 o 
   2   7  11     1044.25     1070.95     24.04 o 
   3   7  11      648.63      599.29     18.42 o 
   4   7  11     2166.94     2118.88     37.64 o 
   5   7  11       60.56       57.81     11.87 o 
  -7   8  11      412.91      389.01     32.10 o 
  -6   8  11     1060.37     1079.49     25.09 o 
  -5   8  11      185.53      179.39     10.51 o 
  -4   8  11     1982.67     1980.81     37.40 o 
  -3   8  11       20.57       22.20      6.01 o 
  -2   8  11     4710.70     4581.05     62.47 o 
  -1   8  11      637.95      666.62     29.91 o 
   0   8  11     3065.87     3032.71     39.78 o 
   1   8  11      450.89      499.14     20.23 o 
   2   8  11      233.00      262.74     12.97 o 
   3   8  11      973.16      978.09     28.70 o 
   4   8  11        3.44        5.25      5.56 o 
   5   8  11      966.68      900.21     41.85 o 
  -7   9  11        1.58        3.30      8.28 o 
  -6   9  11       51.40       55.59      8.40 o 
  -5   9  11      170.08      139.24     13.43 o 
  -4   9  11        1.54       -0.84      6.08 o 
  -3   9  11        7.66       13.42      5.71 o 
  -2   9  11        0.04        4.36      4.94 o 
  -1   9  11       16.74       14.29      4.63 o 
   0   9  11       11.20       11.18      4.61 o 
   1   9  11        0.76        2.37      4.39 o 
   2   9  11      541.88      537.76     17.40 o 
   3   9  11        8.17       -1.21      4.46 o 
   4   9  11      161.58      151.46     13.76 o 
   5   9  11        7.77       23.85     14.51 o 
  -6  10  11     1214.71     1249.78     39.79 o 
  -5  10  11      407.53      412.67     18.18 o 
  -4  10  11     2860.94     2848.55     52.17 o 
  -3  10  11       27.21       26.02      6.26 o 
  -2  10  11     3061.55     3153.47     50.10 o 
  -1  10  11      370.90      397.88     16.76 o 
   0  10  11      997.99     1002.08     21.39 o 
   1  10  11     1521.50     1544.25     27.69 o 
   2  10  11      153.37      154.57     12.29 o 
   3  10  11     1543.37     1550.49     31.19 o 
   4  10  11        7.25       24.93     11.19 o 
   5  10  11     1163.40     1083.46     49.27 o 
  -6  11  11      136.50      146.63     19.84 o 
  -5  11  11     1022.46      967.24     33.45 o 
  -4  11  11       75.28       45.00      8.08 o 
  -3  11  11     1404.46     1428.22     39.87 o 
  -2  11  11      147.84      182.00     20.05 o 
  -1  11  11     1395.43     1457.18     31.87 o 
   0  11  11      815.99      840.57     19.90 o 
   1  11  11      842.22      816.73     19.97 o 
   2  11  11     1362.50     1342.63     28.47 o 
   3  11  11      230.12      245.53     13.82 o 
   4  11  11     1279.21     1360.44     51.33 o 
  -6  12  11      149.06      142.75     41.77 o 
  -5  12  11       30.66       30.06     11.66 o 
  -4  12  11      224.61      221.46     14.68 o 
  -3  12  11        6.78        2.14      5.55 o 
  -2  12  11       48.76       57.18      9.21 o 
  -1  12  11       10.05        7.91      6.34 o 
   0  12  11      269.27      262.21     12.51 o 
   1  12  11       16.56       19.21      5.32 o 
   2  12  11       27.93       25.54      6.41 o 
   3  12  11        1.49       -1.72      6.66 o 
   4  12  11        0.94       13.80     10.11 o 
  -5  13  11     1501.65     1509.82     54.72 o 
  -4  13  11      226.16      201.85     22.36 o 
  -3  13  11     2269.90     2331.64     44.47 o 
  -2  13  11       94.52       88.86     10.88 o 
  -1  13  11      833.00      854.30     25.32 o 
   0  13  11     1079.88     1052.65     25.19 o 
   1  13  11      790.26      779.44     20.29 o 
   2  13  11     1868.83     1913.92     39.05 o 
   3  13  11      338.59      313.93     43.80 o 
  -5  14  11       61.68       79.26     16.14 o 
  -4  14  11      775.68      791.04     41.03 o 
  -3  14  11       14.74       56.14     42.77 o 
  -2  14  11     1281.53     1305.25     32.44 o 
  -1  14  11      634.76      670.36     22.96 o 
   0  14  11      518.85      475.09     19.97 o 
   1  14  11     1037.46     1048.38     26.07 o 
   2  14  11      285.91      270.78     15.19 o 
   3  14  11     1052.93      967.42     52.22 o 
  -4  15  11        1.85        3.22     10.74 o 
  -3  15  11       95.45       90.20     18.57 o 
  -2  15  11        1.29       -9.62      9.62 o 
  -1  15  11       45.64       37.23     13.24 o 
   0  15  11        7.71       16.60      8.69 o 
   1  15  11        1.42       -5.40      7.21 o 
   2  15  11      194.06      225.61     19.09 o 
  -3  16  11       43.21       29.70     22.72 o 
  -2  16  11     1982.34     2110.50     65.82 o 
  -1  16  11      223.41      228.61     27.76 o 
   0  16  11      542.50      510.42     32.28 o 
   1  16  11      539.93      582.09     34.02 o 
   2  16  11      286.62      271.09     37.56 o 
  -2  17  11       67.30      105.74     19.67 o 
  -1  17  11      945.93      982.40     44.40 o 
   0  17  11      277.85      275.88     25.75 o 
  -7   0  12     1179.66     1192.07     72.64 o 
  -6   0  12      886.86      854.36     32.59 o 
  -5   0  12     1494.73     1529.97     42.15 o 
  -4   0  12        1.97        6.16      4.94 o 
  -3   0  12     8111.40     8035.21    102.11 o 
  -2   0  12      337.75      359.92     15.71 o 
  -1   0  12    16159.21    16237.04    181.62 o 
   0   0  12      790.21      783.53     22.19 o 
   1   0  12      727.64      711.46     34.21 o 
   2   0  12     1650.81     1647.79     56.05 o 
   3   0  12      399.53      428.20     31.60 o 
   4   0  12     2347.03     2182.69     71.86 o 
   5   0  12      127.15       78.76     26.67 o 
  -7   1  12       45.39       37.58     30.76 o 
  -6   1  12      331.76      325.81     15.38 o 
  -5   1  12       11.85       15.19      5.44 o 
  -4   1  12     1083.99     1024.88     19.23 o 
  -3   1  12       78.68       77.31      6.12 o 
  -2   1  12     1745.08     1812.66     25.48 o 
  -1   1  12      118.19      123.13      7.41 o 
   0   1  12      384.10      417.80     12.65 o 
   1   1  12      394.26      380.19     22.18 o 
   2   1  12      446.15      467.64     30.60 o 
   3   1  12      366.38      371.96     21.12 o 
   4   1  12       97.80      102.01     15.51 o 
   5   1  12      406.96      364.09     31.28 o 
  -7   2  12      150.10      187.17     56.45 o 
  -6   2  12      258.31      253.22     14.21 o 
  -5   2  12      689.77      653.23     19.11 o 
  -4   2  12      258.22      216.80     10.57 o 
  -3   2  12       17.58       29.24      4.70 o 
  -2   2  12       11.45       16.33      4.13 o 
  -1   2  12     6823.34     6757.79     67.17 o 
   0   2  12      225.70      231.04     11.23 o 
   1   2  12      187.83      194.87     11.28 o 
   2   2  12      273.83      292.08     13.09 o 
   3   2  12       66.83       57.78     11.03 o 
   4   2  12      326.70      305.06     20.79 o 
   5   2  12       25.93       13.61     27.02 o 
  -7   3  12      965.00     1130.95     80.80 o 
  -6   3  12     1549.07     1523.83     31.60 o 
  -5   3  12      602.69      594.59     21.67 o 
  -4   3  12     2447.13     2564.75     35.79 o 
  -3   3  12      214.06      215.22      8.86 o 
  -2   3  12     6042.30     6131.19     58.41 o 
  -1   3  12      494.02      534.39     15.72 o 
   0   3  12     1678.45     1690.83     29.24 o 
   1   3  12     3469.63     3403.98     56.57 o 
   2   3  12      501.45      545.10     22.06 o 
   3   3  12     3428.98     3435.25     48.77 o 
   4   3  12       25.96       24.46      9.93 o 
   5   3  12     1274.20     1366.91     56.03 o 
  -7   4  12      213.53      216.29     39.91 o 
  -6   4  12      102.46      108.69     10.50 o 
  -5   4  12      551.24      531.44     16.09 o 
  -4   4  12      685.33      675.45     23.16 o 
  -3   4  12      343.38      359.60     12.41 o 
  -2   4  12        6.15       10.98      4.20 o 
  -1   4  12        7.71       20.04      4.98 o 
   0   4  12       44.53       56.39      6.87 o 
   1   4  12        8.89       16.50      5.24 o 
   2   4  12     2366.10     2300.70     37.24 o 
   3   4  12      138.04      137.75     10.88 o 
   4   4  12      358.83      341.51     18.47 o 
   5   4  12        2.87       16.90     14.72 o 
  -7   5  12      223.73      224.62     26.39 o 
  -6   5  12      342.68      341.09     17.31 o 
  -5   5  12      275.55      284.33     12.55 o 
  -4   5  12      320.91      330.45     12.76 o 
  -3   5  12        0.05       -1.64      4.58 o 
  -2   5  12     3202.67     3277.32     41.19 o 
  -1   5  12      275.65      258.04     11.90 o 
   0   5  12      573.19      583.47     22.04 o 
   1   5  12      949.13      958.57     22.29 o 
   2   5  12      531.63      514.66     17.10 o 
   3   5  12      308.58      315.64     14.73 o 
   4   5  12        0.05        3.62      5.52 o 
   5   5  12      402.41      379.62     87.65 o 
  -7   6  12      799.40      753.21     42.41 o 
  -6   6  12     1064.96     1022.37     30.41 o 
  -5   6  12     1320.94     1306.30     25.45 o 
  -4   6  12      320.03      308.14     14.91 o 
  -3   6  12     4489.76     4482.47     62.18 o 
  -2   6  12      446.59      471.12     14.09 o 
  -1   6  12     3468.96     3460.41     46.48 o 
   0   6  12      959.87      890.42     21.13 o 
   1   6  12     1536.22     1508.73     28.76 o 
   2   6  12     1579.42     1528.11     29.88 o 
   3   6  12      359.92      367.81     15.72 o 
   4   6  12     2073.03     2112.45     41.06 o 
   5   6  12       90.47      100.90     21.06 o 
  -7   7  12      186.21      164.97     23.72 o 
  -6   7  12       50.34       52.96      8.57 o 
  -5   7  12       35.70       36.37      6.93 o 
  -4   7  12      461.97      455.62     17.61 o 
  -3   7  12      266.80      271.83     14.28 o 
  -2   7  12     1995.69     2063.17     37.94 o 
  -1   7  12        0.92        6.47      4.20 o 
   0   7  12      639.05      646.46     18.23 o 
   1   7  12       96.11       83.90      9.43 o 
   2   7  12       53.68       42.63      7.13 o 
   3   7  12      178.27      184.92     12.21 o 
   4   7  12        1.44       -1.79      5.75 o 
   5   7  12      220.45      237.21     24.76 o 
  -6   8  12      481.36      527.26     21.97 o 
  -5   8  12      301.53      318.76     16.20 o 
  -4   8  12      239.56      239.38     14.05 o 
  -3   8  12     1123.80     1141.40     27.61 o 
  -2   8  12      240.21      237.77     13.70 o 
  -1   8  12     1186.41     1158.89     25.94 o 
   0   8  12      109.52      100.13      8.98 o 
   1   8  12      341.60      294.69     13.74 o 
   2   8  12     1446.85     1375.62     28.66 o 
   3   8  12        1.43        0.71      5.21 o 
   4   8  12      698.82      740.88     26.66 o 
  -6   9  12      994.15      961.45     41.97 o 
  -5   9  12      360.20      355.59     18.96 o 
  -4   9  12     1677.38     1720.54     36.15 o 
  -3   9  12      130.09      117.83     11.97 o 
  -2   9  12     4487.07     4534.17     64.32 o 
  -1   9  12       71.37       83.91      8.01 o 
   0   9  12     2516.37     2571.69     40.16 o 
   1   9  12     1537.71     1542.04     30.25 o 
   2   9  12      588.30      577.57     18.71 o 
   3   9  12     1415.54     1434.23     46.08 o 
   4   9  12        1.60       -1.95      7.46 o 
  -6  10  12        4.08        7.53     10.96 o 
  -5  10  12       45.91       55.96     11.03 o 
  -4  10  12      209.99      189.27     13.74 o 
  -3  10  12      441.22      460.50     19.50 o 
  -2  10  12      110.34      108.80     10.42 o 
  -1  10  12      392.82      388.51     17.31 o 
   0  10  12      143.73      154.27     10.34 o 
   1  10  12      153.17      155.82     11.06 o 
   2  10  12      235.56      241.14     13.46 o 
   3  10  12      110.09      108.13     11.38 o 
   4  10  12      196.41      134.36     19.18 o 
  -5  11  12       87.05       94.78     17.57 o 
  -4  11  12     1117.53     1131.84     37.04 o 
  -3  11  12        4.64        6.24      5.85 o 
  -2  11  12     1458.47     1422.48     32.86 o 
  -1  11  12       66.57       91.12     10.27 o 
   0  11  12      701.96      692.57     21.90 o 
   1  11  12      690.48      703.64     20.37 o 
   2  11  12      212.64      198.71     12.83 o 
   3  11  12      410.04      345.11     25.07 o 
   4  11  12        0.08        0.84      8.70 o 
  -5  12  12      510.67      527.57     32.70 o 
  -4  12  12      249.86      317.72     61.87 o 
  -3  12  12     1695.57     1772.00     38.31 o 
  -2  12  12       77.51       98.00     11.32 o 
  -1  12  12     2062.72     2068.02     41.07 o 
   0  12  12      990.94     1013.04     24.85 o 
   1  12  12      547.36      559.99     18.96 o 
   2  12  12     1654.34     1721.02     40.93 o 
   3  12  12      180.81      127.46     15.71 o 
  -5  13  12      159.50      120.23     19.03 o 
  -4  13  12        5.57       -0.90      8.10 o 
  -3  13  12        0.45        0.74      8.49 o 
  -2  13  12      304.15      328.46     35.77 o 
  -1  13  12      103.26       97.47     11.86 o 
   0  13  12        8.98       15.57      8.57 o 
   1  13  12       16.91       18.23     10.19 o 
   2  13  12       66.34       68.35     24.39 o 
   3  13  12      155.49      161.14     21.34 o 
  -4  14  12      417.84      444.61     32.05 o 
  -3  14  12      498.59      504.61     33.04 o 
  -2  14  12      136.44      136.22     20.74 o 
  -1  14  12      827.88      846.69     34.34 o 
   0  14  12      324.42      329.90     29.67 o 
   1  14  12      293.40      272.52     16.53 o 
   2  14  12      922.11      929.26     34.57 o 
  -3  15  12        0.01       14.20     12.60 o 
  -2  15  12     1868.02     2055.60     99.16 o 
  -1  15  12      123.00      113.41     19.53 o 
   0  15  12      764.12      901.49     42.27 o 
   1  15  12      799.58      787.34     31.65 o 
  -2  16  12        9.72        6.69     17.98 o 
  -1  16  12      159.78      152.82     32.49 o 
   0  16  12       22.76       13.37     12.97 o 
  -7   1  13       73.10       59.29     15.63 o 
  -6   1  13     1054.55     1064.07     28.86 o 
  -5   1  13      994.08     1042.48     27.72 o 
  -4   1  13       42.77       44.39      6.93 o 
  -3   1  13     2745.98     2768.26     34.90 o 
  -2   1  13       79.83       81.16      6.75 o 
  -1   1  13     2492.54     2507.95     34.66 o 
   0   1  13     2279.68     2256.03     35.73 o 
   1   1  13     1313.60     1278.43     34.35 o 
   2   1  13      938.22      968.36     31.21 o 
   3   1  13      601.17      563.39     26.64 o 
   4   1  13      943.35      973.83     54.54 o 
   5   1  13        2.87       -3.23     17.40 o 
  -7   2  13      747.05      816.17     43.68 o 
  -6   2  13     1114.25     1127.04     31.80 o 
  -5   2  13      529.99      511.40     19.93 o 
  -4   2  13     1629.33     1700.47     28.62 o 
  -3   2  13      464.29      478.11     13.47 o 
  -2   2  13     2884.32     2927.87     35.83 o 
  -1   2  13      894.70      865.64     20.65 o 
   0   2  13     1286.48     1307.92     26.04 o 
   1   2  13     1429.73     1473.26     28.45 o 
   2   2  13      770.79      798.98     45.53 o 
   3   2  13     1741.18     1835.15     46.14 o 
   4   2  13       73.64       43.43     22.19 o 
   5   2  13     1110.19     1118.56     52.30 o 
  -7   3  13       75.68       92.97     24.28 o 
  -6   3  13       64.49       56.94      8.97 o 
  -5   3  13        3.97        5.37      5.28 o 
  -4   3  13        0.03        3.89      4.57 o 
  -3   3  13      102.25       97.70      8.70 o 
  -2   3  13       72.93       81.32      8.07 o 
  -1   3  13      188.65      163.71     10.47 o 
   0   3  13      239.94      272.15     12.79 o 
   1   3  13      103.23      108.92      9.43 o 
   2   3  13       45.26       30.88      7.07 o 
   3   3  13        1.58        5.72      8.81 o 
   4   3  13        0.57       -8.65     11.48 o 
   5   3  13       10.87       -1.83     14.79 o 
  -6   4  13      893.83      920.03     36.07 o 
  -5   4  13      705.10      703.20     18.57 o 
  -4   4  13     1422.52     1459.99     26.57 o 
  -3   4  13      280.78      276.94     17.95 o 
  -2   4  13     1963.64     1896.06     32.27 o 
  -1   4  13      510.46      525.71     16.45 o 
   0   4  13      789.66      779.21     20.13 o 
   1   4  13     2341.80     2227.97     36.84 o 
   2   4  13      778.63      816.53     21.74 o 
   3   4  13      455.68      513.69     21.08 o 
   4   4  13      143.28      158.66     24.39 o 
   5   4  13     1186.03     1319.16     79.82 o 
  -6   5  13      842.87      950.35     36.56 o 
  -5   5  13      918.39      902.71     21.21 o 
  -4   5  13      215.56      224.05     14.97 o 
  -3   5  13     1818.32     1808.10     41.90 o 
  -2   5  13      141.57      124.11      9.58 o 
  -1   5  13     2219.97     2212.30     35.98 o 
   0   5  13      681.81      720.22     19.69 o 
   1   5  13      994.03      977.04     23.39 o 
   2   5  13     1576.68     1563.49     30.93 o 
   3   5  13       65.65       67.44      8.54 o 
   4   5  13      778.13      840.75     33.07 o 
  -6   6  13       94.26      122.53     33.97 o 
  -5   6  13       42.56       37.61      6.89 o 
  -4   6  13        1.83       13.46      5.22 o 
  -3   6  13      134.40      122.22     10.87 o 
  -2   6  13      178.87      194.04     16.18 o 
  -1   6  13      182.09      185.12     11.31 o 
   0   6  13      255.50      255.17     13.12 o 
   1   6  13       65.14       66.53      8.01 o 
   2   6  13      194.38      199.28     12.37 o 
   3   6  13      182.52      179.50     13.87 o 
   4   6  13        0.32       -1.84      8.66 o 
  -6   7  13      637.10      704.38     33.57 o 
  -5   7  13      960.76      984.52     29.58 o 
  -4   7  13      266.91      275.83     15.56 o 
  -3   7  13     3113.95     3085.11     50.37 o 
  -2   7  13       62.97       47.24      7.46 o 
  -1   7  13     1535.60     1550.02     29.67 o 
   0   7  13      535.86      539.72     17.76 o 
   1   7  13      954.84      979.33     23.79 o 
   2   7  13     1424.63     1429.13     30.20 o 
   3   7  13      314.63      314.97     16.76 o 
   4   7  13     1069.29     1126.14     57.69 o 
  -6   8  13      683.50      714.36     37.27 o 
  -5   8  13      273.74      269.17     19.60 o 
  -4   8  13      959.96      936.90     28.02 o 
  -3   8  13       59.87       59.01      8.46 o 
  -2   8  13     2434.82     2456.04     43.73 o 
  -1   8  13      168.13      174.87     13.63 o 
   0   8  13     2113.69     2032.79     40.84 o 
   1   8  13     1157.51     1160.43     26.40 o 
   2   8  13      827.13      799.20     22.44 o 
   3   8  13      493.20      472.60     19.99 o 
   4   8  13        0.85       -0.65      7.63 o 
  -5   9  13        8.82       10.19     10.46 o 
  -4   9  13       23.27       24.29      7.95 o 
  -3   9  13      179.27      194.60     13.61 o 
  -2   9  13       54.68       62.34     11.17 o 
  -1   9  13        1.76       -1.01      5.44 o 
   0   9  13       24.93       29.29      6.45 o 
   1   9  13        5.10        9.81      5.46 o 
   2   9  13       85.56       87.48      9.54 o 
   3   9  13       39.76       26.47      9.56 o 
  -5  10  13      372.76      376.38     29.38 o 
  -4  10  13     1257.01     1271.71     41.21 o 
  -3  10  13        5.71        2.41      5.61 o 
  -2  10  13     2181.72     2257.26     42.93 o 
  -1  10  13      158.88      155.87     12.67 o 
   0  10  13     1601.66     1558.56     31.28 o 
   1  10  13      870.92      956.74     24.61 o 
   2  10  13      365.43      390.73     23.28 o 
   3  10  13      696.38      743.04     31.18 o 
  -5  11  13      647.34      636.53     36.34 o 
  -4  11  13      182.09      149.88     32.85 o 
  -3  11  13     1137.59     1216.93     41.69 o 
  -2  11  13      111.84       90.08     13.74 o 
  -1  11  13      944.85      947.26     27.11 o 
   0  11  13     1022.03     1101.88     26.21 o 
   1  11  13      380.37      342.76     19.32 o 
   2  11  13      613.51      633.77     28.17 o 
   3  11  13      232.06      228.88     20.36 o 
  -4  12  13      204.06      218.08     33.44 o 
  -3  12  13       56.81       54.97     25.46 o 
  -2  12  13      104.32      132.34     16.81 o 
  -1  12  13        4.75        0.21      8.31 o 
   0  12  13       52.02       49.92     10.12 o 
   1  12  13       55.38       53.04      9.49 o 
   2  12  13        0.02       15.34      8.64 o 
  -4  13  13      255.53      262.44     26.45 o 
  -3  13  13     2071.59     2249.08     69.29 o 
  -2  13  13       38.57       37.46     22.37 o 
  -1  13  13     1020.25     1042.92     38.75 o 
   0  13  13      781.45      807.95     38.91 o 
   1  13  13      174.85      207.05     23.13 o 
   2  13  13      872.49      898.10     59.72 o 
  -3  14  13       59.90       80.59     18.17 o 
  -2  14  13      881.16      963.39     63.67 o 
  -1  14  13        8.91       -4.29     10.61 o 
   0  14  13      590.94      699.06     70.88 o 
   1  14  13      614.16      699.89     35.25 o 
  -6   0  14     1443.95     1455.97     80.18 o 
  -5   0  14     1698.53     1698.76     93.16 o 
  -4   0  14      167.96      156.71     25.99 o 
  -3   0  14     3514.14     3494.65     59.04 o 
  -2   0  14       11.77        9.77      9.20 o 
  -1   0  14     1568.39     1670.39     55.20 o 
   0   0  14      237.25      274.95     24.38 o 
   1   0  14     2685.32     2816.80     79.21 o 
   2   0  14     1800.15     1807.08     64.48 o 
   3   0  14      129.02      116.32     30.02 o 
   4   0  14     2332.03     2196.76    104.20 o 
  -6   1  14       92.29       83.97     17.03 o 
  -5   1  14       59.21       64.33     11.23 o 
  -4   1  14      580.54      577.67     21.46 o 
  -3   1  14        7.93        5.17      4.63 o 
  -2   1  14      528.10      547.95     15.97 o 
  -1   1  14        9.50       13.10      5.32 o 
   0   1  14      297.69      344.37     20.25 o 
   1   1  14      245.98      263.12     24.21 o 
   2   1  14       64.98       66.50     13.61 o 
   3   1  14      883.73      840.57     43.08 o 
   4   1  14       37.86       27.61     22.78 o 
  -6   2  14      605.27      572.69     44.65 o 
  -5   2  14      362.02      370.97     20.98 o 
  -4   2  14        0.47        6.40      5.26 o 
  -3   2  14      630.58      637.82     16.09 o 
  -2   2  14       20.61       18.67      5.79 o 
  -1   2  14      626.73      614.25     18.23 o 
   0   2  14        4.42        6.81      4.74 o 
   1   2  14      972.30      953.41     39.86 o 
   2   2  14      350.06      321.06     20.63 o 
   3   2  14       12.15       22.64     13.75 o 
   4   2  14       51.32       34.61     15.71 o 
  -6   3  14      694.67      675.97     38.38 o 
  -5   3  14      283.27      297.35     18.56 o 
  -4   3  14     2466.68     2449.31     39.69 o 
  -3   3  14      178.03      173.59     13.54 o 
  -2   3  14     4426.99     4575.43     58.23 o 
  -1   3  14      152.66      170.29     11.04 o 
   0   3  14     2160.08     2182.35     36.64 o 
   1   3  14     1607.95     1675.34     32.13 o 
   2   3  14      481.27      521.07     25.10 o 
   3   3  14     1084.80     1155.56    124.80 o 
   4   3  14       98.65      131.76     24.16 o 
  -6   4  14       61.74       86.13     24.43 o 
  -5   4  14       72.50       57.75      9.16 o 
  -4   4  14        0.64        5.95      5.84 o 
  -3   4  14      800.88      774.91     45.87 o 
  -2   4  14      381.73      347.97     14.61 o 
  -1   4  14     1127.70     1199.48     26.12 o 
   0   4  14      230.28      233.04     12.67 o 
   1   4  14      294.68      295.59     14.49 o 
   2   4  14       55.14       55.75      9.26 o 
   3   4  14        0.60       -9.43     11.89 o 
   4   4  14      144.67      124.66     22.70 o 
  -6   5  14      203.88      202.62     25.09 o 
  -5   5  14      148.43      156.98     14.05 o 
  -4   5  14      660.90      680.72     22.15 o 
  -3   5  14       83.49       95.12     21.62 o 
  -2   5  14      469.66      508.66     18.30 o 
  -1   5  14       23.90       29.29      7.80 o 
   0   5  14      385.09      406.64     15.88 o 
   1   5  14      883.56      932.90     23.70 o 
   2   5  14      244.04      274.03     14.54 o 
   3   5  14      623.63      594.56     27.90 o 
   4   5  14       43.36       42.13     18.53 o 
  -6   6  14      978.92      997.52     81.68 o 
  -5   6  14     1144.65     1216.48     38.14 o 
  -4   6  14      300.72      329.81     16.69 o 
  -3   6  14     1354.17     1410.89     43.71 o 
  -2   6  14       30.58       23.50      6.60 o 
  -1   6  14     3170.99     3194.77     47.02 o 
   0   6  14      516.57      560.30     18.41 o 
   1   6  14     1662.06     1684.20     33.01 o 
   2   6  14     1259.16     1215.00     32.95 o 
   3   6  14      228.21      240.73     16.80 o 
  -5   7  14       72.03       81.43     15.84 o 
  -4   7  14       82.61       84.74     13.23 o 
  -3   7  14        0.22        5.97      5.84 o 
  -2   7  14      242.34      223.90     17.72 o 
  -1   7  14      219.78      229.72     13.01 o 
   0   7  14      526.44      592.83     23.29 o 
   1   7  14       82.66       57.20      8.04 o 
   2   7  14      438.03      405.72     22.65 o 
   3   7  14      144.74      147.97     17.12 o 
  -5   8  14      203.52      180.65     21.42 o 
  -4   8  14      230.67      249.60     20.12 o 
  -3   8  14      543.58      546.24     22.82 o 
  -2   8  14        0.10       -1.94      5.02 o 
  -1   8  14     1384.88     1470.98     32.75 o 
   0   8  14      227.64      258.86     14.11 o 
   1   8  14      890.51      871.05     25.46 o 
   2   8  14      193.12      228.06     23.99 o 
   3   8  14        2.02       -6.20      7.17 o 
  -5   9  14      340.01      320.14     27.63 o 
  -4   9  14      670.81      635.49     33.85 o 
  -3   9  14        6.65        1.76      6.60 o 
  -2   9  14     2586.82     2718.73     53.87 o 
  -1   9  14      112.88      114.47     12.58 o 
   0   9  14     1729.22     1691.48     50.31 o 
   1   9  14      776.43      711.45     26.14 o 
   2   9  14     1035.39     1019.99     36.42 o 
   3   9  14      700.11      774.27     68.40 o 
  -4  10  14        1.31        2.37      9.01 o 
  -3  10  14      370.97      351.28     27.65 o 
  -2  10  14       13.34       16.91     10.92 o 
  -1  10  14      162.35      121.91     18.75 o 
   0  10  14      199.97      240.09     17.05 o 
   1  10  14       15.20        9.58     10.13 o 
   2  10  14       88.31       68.01     15.88 o 
  -4  11  14      266.75      292.72     27.29 o 
  -3  11  14       15.71       18.36     10.40 o 
  -2  11  14      776.86      829.93     33.30 o 
  -1  11  14       22.89       18.33     11.13 o 
   0  11  14      404.61      395.37     23.85 o 
   1  11  14      136.77      143.74     16.43 o 
   2  11  14      210.68      211.61     19.48 o 
  -3  12  14     1152.91     1225.89     76.00 o 
  -2  12  14       65.14       56.71     15.72 o 
  -1  12  14     1095.39     1181.33     62.43 o 
   0  12  14      242.75      291.88     26.76 o 
   1  12  14      488.94      486.30     26.68 o 
  -2  13  14      197.99      240.84     26.41 o 
  -1  13  14        3.27        9.09     10.34 o 
   0  13  14      126.17      117.74     22.63 o 
  -5   1  15      658.93      725.05     39.01 o 
  -4   1  15      165.58      173.90     13.05 o 
  -3   1  15     1870.90     1992.06     32.38 o 
  -2   1  15        9.28        3.27      5.47 o 
  -1   1  15     1446.22     1428.35     45.83 o 
   0   1  15      171.28      178.04     15.49 o 
   1   1  15     2438.58     2490.52     53.91 o 
   2   1  15      483.96      455.89     33.13 o 
   3   1  15       13.11       19.74     15.21 o 
  -5   2  15      417.10      422.85     40.89 o 
  -4   2  15     1211.06     1321.04     31.14 o 
  -3   2  15      129.03      152.57     12.13 o 
  -2   2  15     1425.58     1438.57     29.18 o 
  -1   2  15       28.72       33.33      6.55 o 
   0   2  15     1854.22     1835.61     43.75 o 
   1   2  15      617.25      657.38     26.39 o 
   2   2  15      427.04      401.66     31.62 o 
   3   2  15      744.63      857.19     45.70 o 
  -5   3  15       21.24       19.45     11.38 o 
  -4   3  15        7.10        6.16      6.37 o 
  -3   3  15        1.66        4.45      5.70 o 
  -2   3  15        5.60        8.72      4.97 o 
  -1   3  15      103.15      110.07      9.83 o 
   0   3  15       13.17       12.43      5.36 o 
   1   3  15       46.19       35.36     10.88 o 
   2   3  15       23.61       21.42     31.35 o 
   3   3  15        7.41       12.68     14.64 o 
  -5   4  15      566.71      637.00     34.40 o 
  -4   4  15     1537.29     1569.68     44.09 o 
  -3   4  15      267.15      264.72     16.95 o 
  -2   4  15     1194.82     1200.35     26.78 o 
  -1   4  15      147.15      149.44     11.13 o 
   0   4  15     2072.36     2148.82     37.96 o 
   1   4  15      796.95      755.10     28.28 o 
   2   4  15      306.97      317.56     29.01 o 
   3   4  15      473.10      507.55     64.22 o 
  -5   5  15      857.66      911.86     55.95 o 
  -4   5  15      281.05      300.80     22.49 o 
  -3   5  15     1121.33     1210.36     33.67 o 
  -2   5  15      289.52      324.95     16.32 o 
  -1   5  15     1631.06     1618.73     32.06 o 
   0   5  15      941.38      967.79     24.56 o 
   1   5  15      860.45      887.12     28.15 o 
   2   5  15      526.84      549.84     38.65 o 
   3   5  15      381.49      327.99     31.34 o 
  -5   6  15       11.71       -0.92     12.19 o 
  -4   6  15        6.21        4.58      8.58 o 
  -3   6  15        1.88        6.71      7.42 o 
  -2   6  15       22.52       27.89      7.67 o 
  -1   6  15        0.32        3.02      4.82 o 
   0   6  15       30.73       21.62      9.31 o 
   1   6  15       75.83       80.61     11.79 o 
   2   6  15       33.79       36.52      8.78 o 
  -4   7  15      511.59      550.92     32.97 o 
  -3   7  15     1447.42     1463.00     71.38 o 
  -2   7  15        0.89        6.34      8.74 o 
  -1   7  15      821.25      810.93     24.50 o 
   0   7  15      771.36      821.75     24.96 o 
   1   7  15      966.05     1085.21     35.53 o 
   2   7  15      631.95      613.74     35.90 o 
  -4   8  15     1078.02     1102.28     52.48 o 
  -3   8  15      293.79      264.48     24.86 o 
  -2   8  15      330.24      460.86     52.63 o 
  -1   8  15      173.20      178.90     17.31 o 
   0   8  15     1114.16     1164.51     34.09 o 
   1   8  15      355.36      388.83     27.50 o 
   2   8  15      756.66      824.97     45.95 o 
  -4   9  15       22.53        2.97     14.19 o 
  -3   9  15      112.54       66.23     15.29 o 
  -2   9  15        0.82        2.55      8.59 o 
  -1   9  15      242.25      235.51     24.19 o 
   0   9  15      201.57      207.82     16.87 o 
   1   9  15        7.86       18.90     12.61 o 
  -3  10  15      311.02      420.90     46.86 o 
  -2  10  15     1312.33     1311.81     51.01 o 
  -1  10  15       38.05       28.58     21.25 o 
   0  10  15     1126.86     1256.32     41.10 o 
   1  10  15      226.58      202.01     19.64 o 
  -2  11  15       48.84       17.35     10.09 o 
  -1  11  15      787.73      833.09     41.14 o 
   0  11  15        4.41        3.12     17.84 o 
  -4   0  16      626.22      633.83     50.86 o 
  -3   0  16     2086.13     2185.83     54.18 o 
  -2   0  16       12.73       19.07     10.66 o 
  -1   0  16     1173.03     1268.00     85.12 o 
   0   0  16       15.34        4.00     11.13 o 
   1   0  16     2792.53     3011.96    118.79 o 
   2   0  16      375.41      407.83     46.21 o 
  -4   1  16      212.20      255.82     25.68 o 
  -3   1  16        9.54       16.39      6.70 o 
  -2   1  16      499.90      491.25     30.24 o 
  -1   1  16       23.55       39.01      9.80 o 
   0   1  16      201.59      219.88     30.20 o 
   1   1  16       14.01       30.02     11.41 o 
   2   1  16      186.22      198.21     25.63 o 
  -4   2  16      449.26      460.03     40.18 o 
  -3   2  16      392.99      435.80     22.97 o 
  -2   2  16       31.09       17.46      6.50 o 
  -1   2  16      363.61      342.83     22.84 o 
   0   2  16      159.11      162.21     21.16 o 
   1   2  16      825.93      958.62     52.07 o 
   2   2  16      190.61      167.39     24.05 o 
  -4   3  16     1147.21     1091.63     54.95 o 
  -3   3  16      113.09      138.83     31.64 o 
  -2   3  16     1791.14     1894.09     47.33 o 
  -1   3  16       23.18       25.68      7.98 o 
   0   3  16     1393.73     1437.07     53.59 o 
   1   3  16      227.43      263.89     37.59 o 
   2   3  16      569.09      553.34     38.32 o 
  -4   4  16       15.97        8.60     10.23 o 
  -3   4  16      246.33      289.17     25.42 o 
  -2   4  16       13.46       15.37     11.89 o 
  -1   4  16      418.24      444.21     19.45 o 
   0   4  16       29.02       32.55      9.49 o 
   1   4  16       41.31       47.86     20.69 o 
   2   4  16       67.99       56.81     24.90 o 
  -4   5  16      166.62      167.98     21.43 o 
  -3   5  16      107.56      115.45     18.53 o 
  -2   5  16      255.97      275.26     26.17 o 
  -1   5  16       14.53       15.23      6.60 o 
   0   5  16      263.69      273.54     17.72 o 
   1   5  16       45.34       23.79      9.94 o 
  -3   6  16     1460.88     1416.56     52.67 o 
  -2   6  16      113.43       88.98     18.81 o 
  -1   6  16      766.18      843.78     28.62 o 
   0   6  16      134.64      151.40     16.67 o 
   1   6  16      852.82      903.39     35.07 o 
  -3   7  16        6.72       10.49     10.41 o 
  -2   7  16      266.01      263.98     59.07 o 
  -1   7  16       17.45       18.97     10.18 o 
   0   7  16      499.57      550.50     61.67 o 
  -2   8  16        4.11        5.38     12.72 o 
  -1   8  16      195.78      189.36     22.21 o 
   0   8  16       48.36       51.43     11.43 o 
  -3   1  17     1384.34     1687.26     56.45 o 
  -2   1  17        7.46       -3.32      9.39 o 
  -1   1  17     1178.41     1095.74     46.27 o 
   0   1  17       92.98       98.58     23.25 o 
  -3   2  17      280.05      302.58     36.38 o 
  -2   2  17      748.73      845.48     62.96 o 
  -1   2  17        1.28       18.69     14.86 o 
   0   2  17     1341.20     1408.14     55.98 o 
  -2   3  17        0.00       -2.26      7.28 o 
  -1   3  17        0.03       -8.47      8.47 o 
   0   3  17       81.20      105.37     17.55 o 
  -2   4  17     1027.37     1125.23     38.18 o 
  -1   4  17        5.80        2.04      7.71 o 
                                                 
